# Supplementary material for: Emotion recognition using Kinect motion capture data of human gaits
Source: PeerJ. 2016 Sep 15;4:e2364. doi: 10.7717/peerj.2364 (PMC5028730; doi:10.7717/peerj.2364)
Supplement: Supplemental Information 1 [file peerj-04-2364-s001.zip]

Archive with 7 entries (6 files):
- kinect_features/
- kinect_features/kinect1_angry_vs_happy.csv
- kinect_features/kinect1_natural_vs_angry.csv
- kinect_features/kinect1_natural_vs_happy.csv
- kinect_features/kinect2_angry_vs_happy.csv
- kinect_features/kinect2_natural_vs_angry.csv
- kinect_features/kinect2_natural_vs_happy.csv
