# Supplementary material for: Emotion recognition using Kinect motion capture data of human gaits
Source: PeerJ. 2016 Sep 15;4:e2364. doi: 10.7717/peerj.2364 (PMC5028730; doi:10.7717/peerj.2364)
Supplement: Supplemental Information 1 [file peerj-04-2364-s001.zip › kinect_features/kinect1_angry_vs_happy.csv]

1	2	3	4	5	6	7	8	9	10	11	12	13	14	15	16	17	18	19	20	21	22	23	24	25	26	27	28	29	30	31	32	33	34	35	36	37	38	39	40	41	42	43	44	45	46	47	48	49	50
-1.110447682	-2.739817321	-1.239698409	-2.422129764	2.061204168	-3.199436544	-3.861794141	-0.570022023	3.335855142	0.550998589	2.404887118	-1.122373821	-3.664359212	1.434201504	2.897826448	0.063453558	-3.65417796	0.154951832	1.694152254	0.057666857	1.712995319	0.469100381	-0.134933566	2.639559999	-2.032551777	-1.137945745	-1.131181441	-1.098540891	1.56154134	1.649427659	1.195600811	0.421848388	-0.867918968	0.036590717	-1.781821928	-0.766529952	-0.074557766	-1.293638959	-0.842316386	0.379066436	-1.337817175	-1.894150779	0.121059993	-1.768019754	0.551431791	0.196542557	0.024758668	-0.199144391	0.955504723	-0.375619162
0.481329991	-6.205241017	0.879117916	1.073178579	1.043880059	-0.819947225	1.910283719	2.387501171	-0.143352659	2.321398333	-0.568336728	-0.474660523	-1.58050088	0.417383853	0.596639569	2.675397989	2.416253241	1.80470949	0.596675468	5.444482795	0.433186022	1.029380834	-1.228599829	0.546750525	-0.319655594	0.589173239	-1.434144209	1.409338382	-2.252064098	-0.30566619	-0.888133527	-1.006462759	-2.151076349	0.990457655	-0.009543543	-1.423253093	1.473310181	-1.384857697	-0.913601858	1.138265293	0.356393614	0.295458191	0.477048193	1.513941638	-1.01972618	0.889650174	0.603235238	-0.035359261	0.348188744	-0.582843753
-0.948075977	-2.327238976	-0.246722192	3.29707354	0.175291059	1.33823831	-1.165575804	0.2835905	-0.38117623	-0.092788053	3.572004214	1.289003045	-0.350651029	-0.403590635	-1.489513132	0.424176317	2.715275259	2.930910606	1.954116117	-0.424199277	-3.459740711	-0.76376724	0.477863292	1.607612362	0.148006331	-1.571596419	2.089786285	1.114556579	0.187910972	1.197213837	2.733052425	-0.683644471	-0.047630889	-1.476295449	-0.424173976	-0.506425107	-0.306319179	1.293766909	-1.388919481	-0.285101158	0.904172345	-0.852425097	-2.902867263	-0.581028421	0.574968739	0.603194384	-0.025047181	-0.158921922	0.915340317	0.111025446
1.145481323	6.656464585	2.28238218	1.385578674	0.758940427	0.780397674	-0.426917477	3.600093803	2.552013185	3.357893032	0.776792574	0.664748575	0.200660447	-1.044784625	0.04544267	-0.011822593	0.491618291	0.325795192	0.006623971	0.723921207	-1.210162215	-2.084209622	-2.886162649	0.557255476	-0.613934667	1.798732087	0.40705847	-0.225188951	-0.508600115	-1.563397107	0.206870705	2.967953409	1.706939782	-0.581925796	-1.331814319	1.585012313	0.468950472	-0.138469842	1.709721958	-0.819431264	0.723397693	1.594756712	1.894452281	0.532909422	1.227386538	0.180416092	-0.826581077	1.032943617	0.700376395	1.313252518
1.878939682	-0.011881227	-2.170018273	2.056921275	1.040720951	-0.90328287	-0.948164481	1.028992978	-1.762304358	3.418694155	-1.474441832	1.045310704	-0.261092158	1.745006039	-2.447536074	-0.860852777	-0.500788077	-0.070462293	-2.163432194	-1.092527504	-1.288920633	0.841215151	-0.05530078	-0.992897148	2.185565331	-1.079758343	1.707029279	1.783873168	-1.551477037	0.075553009	0.574383527	-0.121881057	0.913194125	2.049350408	-0.079876387	0.525193158	-0.054114748	-0.163344177	2.273505383	0.275083551	0.030202584	-2.905214135	0.330546203	0.507956283	-1.007852014	-0.290384545	-0.206334843	0.286765885	0.364158969	1.351431473
-2.591519767	-3.803987983	0.539037601	4.145024771	-2.023228384	1.01674083	-2.482949136	0.024590735	4.81667595	-0.29500858	-0.24090267	-0.440242299	1.225564584	-3.368606594	4.640508708	-1.744879796	-1.579140816	0.981780568	-2.978128379	-0.207105175	0.131715674	1.316149238	1.227004106	0.815136442	0.488635567	-1.981297422	-0.218460889	0.035680621	1.740407484	2.393911247	-0.294941913	0.742390856	-1.989597425	-0.55583677	-1.189572361	1.560378725	-0.368122928	1.155402486	-0.680869306	-0.105567814	0.906915006	-0.143930549	0.11009621	0.454436483	-0.077877655	-1.352929057	-0.151805963	-0.863179735	-0.244260366	-0.466840713
0.43665356	0.869506311	2.832511899	-3.892394398	-2.634316571	0.990957336	-1.048442205	0.039325908	1.250550416	1.464272167	0.165306566	-0.360142954	-3.731663142	-2.575193035	-1.32103421	-0.165183171	1.705168385	-0.404312686	-1.706761608	-1.995399185	0.61410732	-3.958432898	2.096984096	-1.239945467	0.403109255	-0.098148638	-1.077952495	0.026314716	2.67567612	1.244950986	1.308867807	0.663748614	-0.550891717	0.030781438	0.736613023	-0.729383141	-0.08379003	-1.110278065	1.029498338	2.29112223	2.061905221	-0.019184052	-0.146362699	-0.665092737	0.065616462	-0.512065194	1.196931093	-1.583328716	2.042491893	1.334843365
-2.794104932	2.987861045	-0.977080166	-0.258148233	-2.035998503	-0.947620799	-0.236182202	0.791595828	-1.532672966	-1.665261042	0.00574833	2.308119919	-0.779390555	3.859482185	-1.201395788	-3.382940162	0.403232873	0.648053528	1.631528778	-0.944785861	2.551043707	-0.771222627	0.779279942	-0.739746251	0.592449519	-2.444516901	0.434619149	0.469624311	-0.076054279	1.825884603	0.612704699	-1.093034501	0.794500391	0.254760132	0.021323079	0.076179397	3.1574576	-2.620093134	-0.07765954	-0.581833077	1.738978135	0.818183701	1.659479431	1.460896134	-0.819702422	-0.926174482	-0.613492363	-0.286058831	-0.287065301	-0.889607268
4.309482873	-2.944669954	1.503680315	-2.036536761	2.223955332	1.061059566	1.507770357	0.030740774	2.869064435	-0.065716905	1.281276445	-4.835639452	1.220208765	4.956471351	0.986035493	1.621638726	-3.5278852	2.120382266	0.0238888	-1.268975656	1.557528516	1.301601156	-0.664472593	-0.101988133	-0.431043601	-1.834986932	-1.406961591	-0.815175924	0.54667649	0.781661986	-0.950859028	0.544318023	0.051164644	-0.771604292	2.694622777	-0.569077773	0.220127566	-1.030053687	1.774717463	1.276388233	-0.731495237	0.442133129	0.298209249	-0.373674091	-0.239264393	-2.071627835	-1.230718039	0.155714687	-0.54540301	-0.340268281
-2.202750537	-0.732504759	2.669909309	-1.02723156	0.098035761	1.374302032	0.604188122	-3.062769743	-1.148022952	-0.940671757	1.917695218	0.061013391	4.36319469	-3.786264078	-1.511882483	-0.643326401	-2.319837534	-3.342975041	0.842246666	0.181280596	1.668870253	1.072746336	-0.388288021	1.164760417	0.531900914	-0.767125158	-2.108797532	-0.257481518	-0.171218237	-0.089954169	-1.66550828	-1.212003836	1.305916944	-1.948714487	0.376253776	1.838721396	2.123794891	-0.848743421	1.024765458	-0.674058124	0.654784646	-1.842476469	-0.422371413	-0.689166637	-0.631890991	0.097111284	1.071608018	-1.973755264	1.040020523	1.161789585
1.105611002	-3.422017119	-5.032170035	1.998908632	-4.167110304	-1.309923834	3.555758839	0.008443782	2.099047281	0.73734001	-0.583094278	-1.988085984	3.08819999	-0.944002046	-0.91411662	2.162984965	-0.194210057	-0.585514276	-1.233106679	-0.365411029	-0.661914244	0.577606497	0.85991679	-1.235769997	-0.052478252	-2.434009694	2.190388474	0.604800626	0.043887845	0.692340138	-0.247486232	0.798700426	0.375686243	-0.416000991	0.108134182	-0.125648758	0.799724218	-1.183895923	-0.316007959	0.85498176	-0.027525107	-0.697473018	1.465862605	-0.256625747	-0.088972026	-0.149095474	0.362948421	0.557361854	-0.636450125	-0.152413791
-1.382114712	-2.571480267	4.855737133	-3.101118702	-2.541928859	3.560333494	0.71632956	-1.235685552	0.416840846	-4.111985099	-0.534830425	1.092824225	-0.146451531	-0.494869278	-0.911636683	0.460699218	0.413870994	1.369618259	2.667867487	0.566965879	-1.358857202	1.433192336	-0.788735825	0.868151122	0.753846441	1.09448055	0.407574874	1.85001631	-1.131916448	1.757986857	-0.016378237	-0.256043721	0.736945467	0.158840206	-1.169940427	-0.606851395	0.303954308	-2.646079521	3.129374701	-1.761827437	-1.360426843	-1.522198208	0.259496048	-0.544896284	0.632564418	0.876455913	-1.523734485	0.400248886	0.036807717	-2.058654457
-5.774256649	-3.786015859	-2.061314578	2.707268686	-1.903661184	-2.501868614	0.867565591	-1.726393504	1.438650464	0.202108178	1.470733557	0.795084365	-0.413886481	0.541134057	0.053363488	-1.058340376	2.266031449	-1.885587125	-1.703033712	-0.466096931	-0.917538104	0.191330383	-3.169715735	2.990560703	2.010967286	1.635314135	-0.670904759	-0.836167297	-1.279261934	-0.039887571	-0.505444907	-1.113989576	0.208105941	0.83014327	-0.128670846	-1.535444299	-0.999061452	0.55273516	0.614145866	-1.381365872	1.183393249	-0.15663891	-0.619589684	0.112515606	1.236641711	-0.796172021	1.063412106	-1.654305376	1.077610389	-1.079323619
3.286903543	-3.158122004	3.750639835	-2.043191717	-4.823930054	2.367942939	0.884705117	2.76493446	-6.142997034	-0.206355001	3.355508801	0.446666426	0.130950801	1.07527813	2.005557927	2.710396864	-1.22165715	1.475197258	0.26272336	0.225095814	-1.188491197	0.406084021	-2.016113931	-0.49448681	2.43332742	-1.185421543	-1.221341169	0.423595418	-0.760859723	0.574954382	0.435407943	2.8133478	0.131714743	0.439147125	-1.582693131	0.247866476	1.02541541	0.721154221	-2.215880464	-0.442811845	-0.36962951	-0.776129683	-0.111073717	0.780594598	-0.126884336	-1.096239167	0.275977329	-1.142294488	-0.941734336	0.491607068
-0.769193773	-3.382867653	0.775344744	-0.323935688	0.095785088	-0.778818025	-1.116458241	0.279841385	-2.47373645	-0.36956783	0.638368306	-1.439461342	-0.394690676	-0.564937286	-0.400639768	-1.810884412	1.112669699	-0.284063938	-0.986466954	1.872089919	1.877569638	-1.271344162	-1.87964776	1.74550981	-1.569307315	0.713185252	1.890552661	0.150114278	-0.358349856	2.542223233	-0.936289159	-1.590945873	0.088925052	0.883798002	0.441251492	1.000399759	0.866535032	-1.247141126	0.839224255	-0.256876713	0.49537944	0.734448351	-0.677881542	-1.342564461	0.654750879	0.337878672	-0.713566095	0.346164599	-0.412401693	0.451914889
5.951513786	-4.314399562	3.830945907	-2.109640291	-2.539846881	-5.124690833	-5.379421977	-0.987575993	1.67220593	1.757190549	-2.735707295	4.097694455	1.821770162	1.492400142	-1.090952656	-1.910580203	0.956880757	-0.964209355	0.949334465	-0.43967299	3.266194926	2.047861005	-1.284299772	0.041063248	-0.378389405	0.015906257	-0.085098343	-0.579972343	-0.513162297	1.146901549	1.120424916	1.511132849	2.306261012	-1.464984288	1.260839471	0.45166671	-1.445039819	0.190293412	-0.128388931	1.72204963	0.000503036	0.222347508	-0.889997412	-1.254130962	-1.956948306	0.732374658	1.448474004	1.503011972	1.562550653	0.306354214
-0.431986982	-2.257589111	-2.452213446	-5.856960001	2.040271932	-0.291436743	0.782265816	0.721639592	0.279125373	0.135675898	3.017904471	-3.791523524	-2.808788229	-0.386533136	-0.416967962	-2.64329098	0.571064898	-1.005070272	-0.813300401	-1.032950021	-0.520340428	0.024807106	1.564239585	-1.380809595	0.169542848	0.177976165	1.01350015	-2.000649989	-1.215244849	-2.833080927	0.323467998	-2.628410711	-0.616662589	-1.358487173	-0.325935312	0.728079063	-0.356577096	-2.296215176	-0.11217719	0.494940939	0.618001262	-1.644971328	0.418682596	1.559479047	-0.177597336	1.002792334	-0.755269237	1.88622073	0.494785953	-1.432687295
5.570051527	-2.532532869	-4.01021441	-4.643731883	-0.527111916	-2.553148828	0.382720645	1.441224947	-0.495309614	3.362723291	0.845505179	0.033109756	4.081478379	-2.118312252	-3.537932573	1.611323782	-0.106159387	1.362296603	3.756307163	0.665301002	1.721737835	-0.210128775	-0.775060956	1.571657994	-0.788446593	2.089090778	1.851372466	-1.409857097	2.021175277	-0.662756487	-0.821176193	0.716591344	1.033303232	-0.905965339	-0.660402408	0.734581109	-1.651238499	0.329509657	0.149344588	-1.763760375	0.555543008	-1.133314432	0.172565798	2.333719824	0.587780151	-0.837756096	-1.385469006	-0.080061217	-1.389211575	-0.016550711
0.33412208	-4.848998822	-0.747848748	-1.425423323	2.332987039	-0.097043517	-1.239887766	2.030651461	-1.93064189	-1.803482539	-2.636696478	3.162712875	-2.360058504	0.654927385	0.85999595	1.354311775	0.356616089	-0.815954943	1.294054483	0.064228849	-0.830012564	2.161299803	2.440203668	1.737891183	-0.756749232	-1.402681271	0.51630749	1.416881796	0.213680892	-0.55924111	2.245632987	-0.17294966	-0.175877243	-1.226572256	-0.868985322	-0.788291	-0.889964706	0.847574413	1.061273968	-1.158987428	-0.64163962	-0.076672122	0.034636593	-0.072612063	1.807294651	-1.502888417	-0.416702915	-0.12017842	0.202037005	2.001015379
-0.997794598	1.813803207	-3.631258493	-1.419580411	2.547146471	2.570480668	-0.820135272	-4.401412643	0.446091772	5.0552793	1.50507136	0.847615803	-0.505495824	3.032646364	1.029852827	0.624358708	1.065305849	1.768253071	-0.1254702	0.689787392	-0.898007967	-1.002922862	-1.045530623	-0.679458904	1.25156037	-0.070458063	1.063320807	0.93738331	1.320599717	0.289844099	-0.845567539	-0.590841692	0.148272468	0.513136781	0.785504451	1.935576372	1.032755652	-0.042527859	0.480797469	-1.054659404	1.025039101	1.110490492	-1.464977817	-0.287842979	0.968103536	-1.993657657	1.407734726	0.805163129	0.669098344	-0.379012563
4.015258542	6.350924929	-2.229279703	0.086400004	-2.39362979	2.598708267	-0.614773198	4.942316426	0.440214277	-1.605749125	0.47396196	0.944978133	-3.230922704	-1.032101783	-1.461121196	-0.182712867	-3.074953714	0.612531587	-1.783790083	0.738228887	-0.899221493	1.039902486	0.762669452	-0.035121604	-0.814963644	0.224110576	0.611122404	-1.287742334	-1.310349214	-0.485735857	-1.201532833	0.291634105	3.26619843	0.155274977	1.509918546	-1.877447964	0.304356874	0.145305126	-1.233246822	-1.308506614	1.053404131	0.060598663	-0.34525138	-1.689933739	-0.229613349	-0.880851896	-1.437525312	1.356427518	-0.534245332	1.121908345
-1.408218204	-3.185690248	0.28648062	-1.860001078	0.451948355	-1.426505254	-0.891844479	-1.279820078	0.612087306	-2.370340393	-2.174904457	-1.993744762	0.376396954	1.072662848	2.484192076	-0.22567123	0.756040632	0.717853796	-2.202987446	0.240618836	0.548021784	0.328276183	1.097210425	-0.512882585	1.085709348	-0.479319477	3.684925778	0.067727684	-1.826154722	-0.149608019	-0.013988434	1.31429739	0.222832681	0.878362484	-1.26936826	0.848103956	-1.033986761	0.704340344	0.283350683	0.559380466	-0.317820003	-0.142020451	-1.072575474	0.888975434	0.406743814	0.230720891	-1.86442805	0.671937492	0.994077866	0.831541565
1.253663514	2.214151613	5.237338168	-0.609913692	-0.963095144	0.235415292	0.093434917	-3.844067598	-0.844731127	1.229786246	-0.821724899	2.899993035	5.358998436	1.949585178	2.647022991	-0.836977514	-0.32070025	0.445933762	1.061258336	0.172828115	0.035639275	-1.626439831	0.711645119	0.706078153	-1.638948036	-2.023499196	-0.009603984	0.670386287	1.200234288	-2.302978666	0.271729927	-0.055763104	0.480328862	2.413542273	-0.466903807	-1.514112741	0.579403409	-0.548275927	-1.178679164	-0.422859659	0.700279525	-0.399708031	-1.242830475	0.406921526	0.785756626	1.808358999	0.217749213	0.14078753	-0.838597463	0.916537515
1.982079443	2.573968083	-0.473379554	-1.370522271	-0.820821989	4.898814157	0.547024489	-2.571712115	0.628832193	-0.488639978	0.644433774	0.735091654	-0.535893814	-0.885814083	3.045360274	-1.27650376	1.071879024	1.65672066	2.958190911	0.810060721	2.959892289	-0.056570686	-0.730004381	-2.181372953	1.275382515	1.271650126	3.486628457	-0.770228769	0.051796623	-1.311718297	2.252103776	-0.271519742	0.806775236	1.283965466	-0.176524387	-0.452222708	0.156626131	1.287607953	0.373692332	-0.560396823	-0.335362521	-0.321780628	1.756683726	-1.363322834	-1.047714008	-0.935667713	-0.035413875	0.316860501	-0.553298301	0.791587831
0.774572794	-4.496469357	-2.135328027	-2.671780708	2.230820593	0.842173661	1.723486965	5.425403163	-3.799843209	2.51692573	-1.658670688	1.435963435	1.374867836	-3.317231479	1.65340088	-5.114727515	-1.418301178	0.363106939	-1.214091839	-1.250680558	-0.230704593	-1.842415898	0.7667139	1.564601019	0.992384	-1.751541417	0.824286264	-0.559130987	2.173841418	1.145387135	0.368424347	-1.799960274	0.399110075	1.074916516	-2.034741077	-0.694610918	0.333196201	-0.415524477	0.331665201	-0.309487755	-2.03336096	0.883258277	-1.784517277	-1.19519959	-0.958392497	-0.784822924	0.332004446	-0.77849915	-1.123704403	-0.741925986
1.420476956	5.559958317	-1.52966662	-0.077563563	-0.406254467	-2.942255233	0.835454048	-1.599963435	-3.727049407	2.254034764	-0.644795179	-3.331164892	0.494982422	0.877358574	0.115625737	0.123430474	-0.590280977	-1.623389563	-1.26573475	0.729570268	2.333091775	0.836443205	-0.156008033	-0.382245837	1.727172103	-1.345163685	1.126223784	0.245780701	-0.57549962	-0.756554916	0.04342552	2.47694317	-0.509295931	-0.070157036	-1.158827249	-0.816484748	2.808491911	0.750576789	0.233933244	0.210124292	1.916587799	-0.029802494	-2.20454604	-1.110012499	-0.174301389	0.171144991	-0.014162023	-1.002319378	-0.08489463	-1.07908462
2.184465735	-3.146391404	-2.835244531	0.978716966	-0.675517405	3.190194594	-3.269194758	-0.056476148	-0.25892119	-0.834238631	-0.092637387	-1.946793102	3.53312807	-2.463372198	2.298031779	-2.998945305	1.029834685	1.24163653	-0.2809542	0.707702422	-0.225694886	-2.140829733	1.601142929	-1.660135345	-0.03915295	-0.6058356	-2.644068754	1.072236385	-0.442195871	0.234316122	0.719112243	0.282221344	0.230949663	0.217218031	0.745354632	-1.04746637	0.538438536	0.301544739	-0.886085014	0.049145511	0.501483542	1.534106201	0.373362399	-0.419758624	1.258694067	-0.210270097	-2.861716641	1.022474826	1.021274633	-0.366775513
4.215788746	-2.878353709	0.487592021	2.441144547	4.19147095	5.240038184	-0.095916131	1.30258292	-1.680442689	-0.673307088	3.278914096	3.40094963	0.702213949	1.981537927	1.586945322	0.723540058	0.44462139	1.094399271	-0.71088113	-0.879802851	3.994112545	-1.005292937	1.008537873	0.158471757	0.720695559	0.743562774	1.449637898	-0.986785499	-1.490590465	-0.640760951	-2.521603558	0.726796008	-2.126251316	0.359602733	0.667854176	0.790219327	1.067578354	0.880621395	-1.184170139	1.842204104	-1.304080581	-1.480246779	0.218520508	-0.090913045	-1.085790893	-0.819343977	0.629461066	0.087525944	-0.461142937	0.30557669
2.055859653	-1.650910614	0.531315657	0.387318158	-0.533934404	-0.697708148	-3.735940424	3.372282991	3.174740207	-0.725211959	-1.57304202	-1.082240978	-1.45081016	0.892151958	1.769882515	0.189000177	1.505263569	-2.500235747	-0.796414076	1.25181306	0.04680359	-1.40667628	-2.381221004	-0.269910479	0.611183705	0.683413488	0.356054046	-1.114065004	-2.261817889	-0.350858541	0.654493902	0.127610099	-1.436724909	1.287134188	1.988638838	1.81181764	0.449161942	1.198879763	-0.296614473	-1.800422405	-0.295179244	-2.104600026	-0.113634049	-0.385936244	-1.189085031	1.994053053	0.711577045	-0.501602932	-2.733867339	-1.873916403
0.739924524	-1.466843859	-3.363024044	-1.785598612	3.111298774	5.338084237	-1.685107359	0.248874425	2.038496342	3.158796496	0.997458044	1.836463399	2.398553267	-2.222302969	0.65025252	1.064351626	1.033933844	-3.243302589	0.648160937	-2.08450645	1.124945841	-2.003232123	-0.727495221	-0.816377528	0.133261353	-1.538799746	-0.774027829	-2.652215405	-1.489754842	0.969636146	1.769565347	-1.651039723	1.207899984	-0.905564805	0.93666188	-0.36824528	-0.922266691	-0.547895591	0.588487675	1.009959511	0.297202582	0.907900423	-0.119797563	1.11694148	-1.084969037	-1.002516302	-0.206652028	0.47092603	-0.390982504	-0.572721583
0.347081716	4.154056599	1.479050815	2.289008662	3.756622442	-2.622510951	0.747210789	2.827253859	-0.051816461	-0.940271341	1.937453928	1.326930478	2.598545369	0.477919535	3.415290334	-0.101569781	0.860416882	-0.20778107	1.067606041	-0.813708964	0.827574027	1.709861982	-1.020796424	0.690738103	0.442719934	-1.5432087	0.387340659	-0.93836588	1.413298805	-0.923244783	-1.05212057	0.685150263	0.130272807	0.241437521	-1.166495846	0.220621982	-1.364808745	-1.111186185	1.919853608	0.128742216	1.039532603	1.194329442	0.731071608	0.527049516	0.775199451	0.723967371	0.415200927	1.056938375	0.82410516	-0.80161732
4.004759515	1.504189406	5.35064995	-0.123133568	-0.431630893	-0.825419184	3.229489964	1.727589099	1.598627766	0.985979275	0.510120888	-2.418719207	-3.649298554	3.789919071	1.350793111	0.224910004	0.745264319	-2.800455658	2.823139092	-4.342252054	-0.661600548	-2.923966657	-1.159582194	0.387066499	-1.000312756	-2.514066253	-0.338977438	3.287480077	-0.312895897	1.169914683	-2.253084429	-2.213800082	0.180498662	-0.298581299	-0.170903478	1.520014405	-1.759392371	0.983486683	-0.33394646	-0.662304877	-0.727549272	0.470311513	1.601972857	-0.882441575	-1.150584941	-0.447885722	-1.001435869	-0.504571939	-1.41898627	1.077437329
-7.096730938	0.439615001	0.676405464	-0.017686463	0.459767502	-0.032819326	3.512742938	0.502104221	1.248293626	-3.295841545	1.213418739	-1.757259163	0.010179356	-0.54301927	-0.7712511	1.781549758	0.781564129	-1.755667504	2.076843333	5.519505273	1.796327686	-1.945514855	1.187544146	-1.810835741	1.69090063	1.047900353	-2.182420208	1.034741087	0.268965617	2.782218985	1.607017074	-0.40206491	3.014766142	1.170684154	-1.049330175	0.222043735	-1.101382561	2.153909845	1.191272685	1.174493273	-0.321124622	-0.194257583	-1.085816236	1.183718505	-0.775032144	-1.492895226	1.755796192	1.37739634	-0.810865507	0.844990615
2.25290153	6.584598775	-2.700241588	0.524084033	-2.124779598	-0.651217898	-0.661239491	-0.25680474	-2.248832537	1.824934803	-2.40242719	0.006813296	-1.341266501	0.71911729	0.082034098	0.899299418	-0.325698942	-0.285768401	-1.21627411	1.163950923	1.273484649	0.070665004	0.255794915	0.905453157	1.531140956	0.038057891	-0.096135493	-0.468252969	0.077532434	0.733530101	0.503177077	0.767692919	1.250068267	-1.836910523	-0.359092039	-1.919685216	-1.368338507	-0.390696667	-0.206096341	0.084468305	-0.263820851	-2.424522804	0.587133519	-0.513342322	0.595782938	0.825009258	-0.028248712	0.503396709	-0.791291406	-1.813353276
0.012549134	-5.132284268	2.867297138	2.981667385	-0.466037704	-3.705554129	-1.122984167	0.348703851	-2.053593943	1.873180688	-0.599621016	-4.155065625	-0.804341805	0.609551147	1.498420711	-0.104055104	-0.729828472	0.72066963	2.41498396	-1.785035315	-1.093590369	0.600667513	-0.95665808	-3.275259184	0.83121699	0.69352318	-2.083727453	-1.988317543	-1.40191513	0.032643425	2.359763514	-1.102924107	-0.247100847	-0.184703444	-1.053219029	-2.681956039	-0.150421672	0.360736491	1.477335243	0.072717799	0.877631419	0.100240026	-0.578031604	-0.366101771	-0.017736584	-1.720778206	0.573766408	0.359908964	-0.796198075	1.015580634
-1.604592134	0.476775538	2.407665414	-6.605808027	-0.720615408	-3.523484649	0.084319493	-1.930471434	-0.338817448	-2.120747671	0.875563199	-0.092206416	2.716428173	-0.954144087	1.183991923	1.672053932	0.938865388	0.594091044	-0.319289545	-0.736307079	-0.870237891	0.985041489	-0.223631291	0.288086382	-0.570495657	1.816040989	-2.094809914	1.099270083	-0.680116952	-0.562467492	2.15672204	-3.145378115	-0.085179886	2.045397635	-0.387170234	1.544234659	0.721602905	-0.392211785	-1.89441694	0.10978474	2.180899335	-0.069973587	2.229227091	-0.279470145	-0.62255618	-1.588729639	-0.847330706	-0.760358887	-0.256955444	-0.01320131
-0.658488776	-6.257501912	0.55542812	-0.133081787	0.902106632	-5.17837119	0.927509758	0.048227784	-4.124892383	-0.603349294	1.336796777	-0.178240672	-1.29507578	-0.712670062	0.874257453	0.841264899	0.706742256	-0.297739338	-2.720820623	-1.7172373	0.342536238	3.231675813	-0.727627404	-2.051185851	-3.065946842	0.694657383	1.959207787	-1.402752604	1.626734815	2.863285189	-0.965013084	1.256963557	1.244451042	1.882338218	-0.17958982	2.016434955	-0.025764879	-0.015253877	0.939250707	0.413863375	-0.891873121	0.592528109	-0.216623866	1.550386601	0.139705838	-0.855612484	-0.411372756	0.370033837	-0.923347986	0.496539402
-2.761603923	2.938510409	-1.11841181	1.668820893	-1.799957696	1.046629495	-0.389912174	-2.624163207	-1.032966785	0.58357008	0.251079161	-0.805699464	-1.024560973	-0.621999548	-1.195857299	-0.253192655	0.399623849	0.966823175	-0.985318687	-0.050503091	2.585570746	1.379310187	-0.040938832	1.837186617	-0.477337903	0.715891302	-2.720358714	0.085809262	0.457263271	-0.873733448	-0.575887035	-1.386005637	-0.049903841	-0.042546869	0.281032291	0.610710251	0.22946783	-1.325546485	1.600715287	-0.050789733	-0.705346067	-0.024412685	-0.251745327	0.90670042	1.856796266	-0.112506279	0.946702322	0.616384549	-0.660735707	1.834113978
-2.461130103	0.963701724	-1.214168734	-3.112347231	-0.262920388	1.353021061	1.622995246	-0.101473052	0.548669221	0.395478374	-2.041828807	-0.986157948	-1.596894844	0.313523816	0.051089016	-2.468809765	-0.489388866	0.192553164	-2.595599574	0.7627609	-0.307710135	1.104388225	0.584018312	0.439881246	-1.279325181	-0.970866949	0.125159682	-1.326029797	-0.397000336	1.017171155	0.055833878	1.404560292	0.519613967	-1.11616049	-2.303499977	-1.524852296	-1.373734198	2.584015551	0.588119017	-0.504541764	1.266586912	0.391536753	0.449069784	0.661054122	-1.370696265	0.098982238	0.89722709	0.178321225	-0.350938752	0.480647504
4.552431237	3.524586109	2.468165559	-0.405465573	0.453702195	1.844472665	0.826600718	-0.748960619	1.010060308	2.074064568	0.057661864	0.368372675	-0.88938143	0.727871734	0.478843713	-0.152510245	0.903520724	0.108989845	-0.691416683	-0.933873583	-0.50484816	-0.991258019	0.421101247	0.245663661	0.932595661	0.386882661	-3.036834693	-1.584221321	0.701111236	1.153336967	-1.665976254	0.421600076	0.861968235	-1.607833222	-1.55816948	1.57454991	0.967538163	0.815079255	-0.811009886	-0.575321972	-0.606192448	-0.870194239	1.234170374	1.499939437	-0.900064294	1.053189758	-0.191428998	1.078752556	-0.353619355	0.28580639
1.897602927	-4.016761737	-4.288840587	-0.575642395	-0.433254207	0.929105047	3.185773385	-0.253539681	-0.805795147	-1.501473608	-2.645093614	-0.242725681	0.200628947	-0.506140783	2.88625089	0.388304915	-1.171007366	-1.772910812	-0.877043985	2.11117704	0.250731254	-0.548231833	-1.500813526	-4.13222926	-1.52925399	2.267160377	0.360361047	-1.362246338	0.015596666	0.959932318	1.085252698	0.664408183	0.408811051	-1.307288043	1.075066393	2.006889768	-0.367140348	-0.864764634	-0.720555886	-0.719005981	-1.227167696	2.190541279	1.207503196	-1.944018802	1.051331379	1.310239885	0.874249758	-1.745509304	1.617267554	-1.134691875
2.900534512	-4.463490412	-3.577045243	-0.782580997	1.398370712	2.000814741	1.391068229	1.406045632	-0.685475734	1.682188846	-1.955081077	1.893633335	-1.026087304	-1.686457504	2.995147674	1.822405883	0.28182893	-0.082298153	0.449886135	0.567760797	-1.835117667	2.346021758	0.72055199	0.093051437	-1.097664062	-0.464129628	-1.66058227	0.240454938	0.347298431	-0.82918878	0.704990478	-0.769410077	0.668794904	-0.761385421	3.260486287	-0.844263991	2.297066245	2.24957726	0.552741003	0.411697782	0.045634581	-0.133787984	0.184887793	-0.861878639	-1.587553407	-0.421332057	-0.753002829	-0.560338224	0.580054857	-1.683812284
-2.8914173	1.954745448	2.465552704	-2.43411506	-2.139549558	0.911880493	-2.142390634	-0.717544462	-1.485392112	0.143822334	-2.853715095	-1.865209898	0.382323898	-0.115304727	-1.305963959	-1.340881555	1.306163395	2.540781833	0.297197271	2.404630217	-1.83446839	1.055306218	0.41693931	-1.223764785	0.308306022	-2.147729712	0.641587709	-0.246815948	-0.040724774	0.066158284	-2.16132429	-0.818430096	-2.127062607	-0.462198708	0.202842268	0.331492845	-0.377296569	0.192154152	0.717327112	-0.38625582	0.038976336	-0.671619118	0.724188821	-1.009316618	-1.514322749	-0.576760721	-0.860301027	-0.232957193	1.484004302	1.361993077
-3.605495523	0.188237364	-2.116065412	3.168691714	-2.33031484	-0.618152181	2.256756961	0.171707742	1.054253671	-0.898306789	1.377189613	-0.192125195	0.612826329	0.165832854	-0.129004515	-0.507390814	0.245959802	-1.645231242	1.505732861	1.178196652	0.197209339	1.037892334	-1.309624467	-0.289729727	-1.008448345	0.667119979	0.417525685	-0.787040262	0.246016462	1.269996512	1.88062014	-0.059375481	0.789425342	-0.810520321	0.234440289	-0.762879039	0.71830736	-0.596556886	-0.837861306	1.022886314	0.310764202	-0.798617406	-0.492143643	-0.661364701	-0.907028602	1.57243401	-2.173981997	-0.882225668	0.823237813	0.881018606
-2.789395395	4.447077265	3.450084204	2.295013548	2.976954879	1.146513676	1.374921931	-1.682106558	1.117410082	0.134136739	-0.213464347	1.609122842	-0.316881036	0.500894834	1.26323652	-0.344587375	-0.888395716	0.495430682	0.351000299	-0.191551894	1.58671541	0.495772023	-0.416820622	-1.704038173	-0.994421926	0.019789746	-2.146994129	-1.0531927	-1.164698259	-0.656696626	0.282915326	-0.032543781	1.008658519	-0.21011533	-0.664050072	-1.760349396	-0.926997225	-0.306045733	-0.857082642	0.147748775	0.463975569	-1.308039598	-0.834974728	0.749152798	-1.200747037	1.463007895	-1.005808309	-0.241246678	-0.179035237	0.421819459
6.623276932	-1.759471729	3.071012072	4.912631519	-0.913445758	2.214110699	1.814451005	-1.291120128	0.721349446	-1.28390086	-1.666345751	-1.079353183	2.667656589	-1.188394244	-2.387869325	1.368270252	-2.369337769	-1.928064663	-2.162942301	-3.375880576	1.401687049	1.032628664	0.795300019	1.729431818	3.316841523	2.509441696	0.370365169	-0.648541318	1.22203262	0.308122336	0.616800491	-2.484023954	-0.785666378	-0.6126007	0.481213616	-1.375607904	0.373541548	1.096116142	0.88699729	0.005140774	0.714859638	0.970254962	0.222000831	0.289011794	0.642591006	0.532255094	-0.834638956	0.679788595	-0.814899947	-0.005931297
0.741549082	4.687179695	-2.553227182	3.456152573	2.421713812	-1.307980875	-2.502471548	4.776748145	0.386862758	-2.579112301	-0.007086927	-1.032303521	0.023292834	-0.895982759	0.641760639	2.616417074	1.948507306	0.590707377	1.509894252	-0.504387286	0.933944129	0.096525961	-0.84884433	-1.372491236	1.013634996	-1.526616115	-0.527711626	-0.758268598	1.977776356	-2.018686564	-0.576736425	-0.47148602	-1.263919318	2.179343399	0.349171529	0.799662416	-0.821331965	-1.156377744	-0.701836904	-0.196752931	0.858235252	0.074323875	-1.204987492	-1.284691599	-0.801660556	-0.137081247	0.151468697	-0.215546475	-0.143664428	0.304635255
-3.235464598	4.952119225	0.749933926	2.079903851	3.173305322	-1.582711972	-0.682633995	-0.71579379	1.205419973	-2.051174606	0.452030431	-0.470303607	-1.220942013	-2.491822916	0.57231033	-2.998788879	0.089199929	-0.120441943	1.221320217	-0.93532628	-2.445956368	1.471967624	-2.682937198	-0.359346023	0.15334677	-0.424117364	1.567095896	-1.472980185	-0.956679935	-0.759163555	-0.352415481	0.184215271	1.336532525	0.171935419	0.231600515	-1.080563391	1.08579062	1.133454717	-0.879141781	0.917086528	-1.550929766	0.174845548	0.504994335	1.914019896	1.522413505	-2.479164779	0.77746225	-0.309710677	0.024267309	-0.758163813
-2.449454079	-1.266539565	0.955761026	5.155138357	-0.81576555	0.863347887	-2.364108596	-0.240748608	1.501570694	-3.329963048	0.753541154	-0.753918402	-0.119892846	0.030682417	-2.058579018	0.172104388	-2.201988558	2.41757081	1.185947869	-1.355226733	0.620431793	-0.78368072	0.927691872	1.894228012	-0.298701789	0.836246598	0.289433699	-0.48225963	1.089453763	-0.845014692	-0.238435697	0.744407172	0.657461059	-0.615042039	-0.04588725	0.412908533	0.894636299	1.900794338	-0.548373181	-0.119653664	0.578377294	0.277276827	0.467431828	1.140516581	-0.685294241	0.631726721	-0.278015079	-2.111952066	-0.131881969	-0.623175524
-1.408886447	1.428865899	3.100044522	-3.270791859	0.327007082	-3.138098171	2.078859308	-1.689152648	2.7329478	-0.479938447	-0.201845786	-1.440971201	-2.485657404	-0.245845408	0.809295717	1.294652928	-2.33903229	-0.902939463	-0.970622528	-0.399230071	-0.468225316	-1.613960382	2.082370766	0.267434665	0.773407512	2.214492508	0.571715494	-0.553353903	-1.375748143	-1.340373947	-0.371196458	0.806555877	-0.429331299	-1.007153064	-1.022657905	-0.51916829	1.495950753	0.37662666	1.105411873	0.912015822	1.309300516	0.625656654	-1.373850015	0.975774151	-0.173442925	-0.341804971	-1.637892082	-0.179560025	0.014845604	-0.022396037
1.99235595	4.198619597	0.156559199	2.004097848	2.526206521	2.943169939	-2.825618576	-3.128825489	1.068905557	5.725234824	-3.404334399	-2.302006478	-1.72120304	-0.136052281	-1.204323546	1.410982163	-1.700621307	-0.632623281	1.108610963	1.631044434	0.914856561	0.480618307	0.030130267	0.892476248	-1.39826707	-0.935575507	0.457694516	-1.926198696	-0.369273537	-1.054174795	-0.407606803	-0.771470887	-0.316019881	1.36141742	-1.852629769	0.312218847	-0.12508291	-0.60656735	-0.622881893	-0.011814912	0.333560551	-0.16418462	-0.732189563	0.189357711	0.888198145	-0.335946454	0.19486312	-0.728825707	1.059788263	-0.763375554
2.039803049	4.123013713	-0.199681023	1.66299112	-1.131262181	0.964402037	1.592844208	-1.227899938	-0.977428991	-1.208492785	0.690703459	0.181553351	-3.150637389	-0.980203515	-0.525938577	3.292690588	1.343077213	0.332706269	-0.34718419	-0.177411423	2.012016963	-1.379079762	2.122689877	1.459998145	-1.918585613	0.823019465	1.15502587	1.288747657	0.728596184	-0.004842308	-0.443849293	1.310151959	1.517713172	-1.151442548	0.060843756	0.477432501	0.542138715	-0.126400066	1.096418417	-0.483817822	-0.700673728	-0.264132596	-0.197661014	-1.69551683	0.317611806	-0.673933506	0.466285686	0.11596902	-0.894272616	-0.488203275
0.790333603	-2.308437774	-3.682442112	-1.853307946	3.35758631	-1.54152961	-1.61763272	0.413504929	3.284974973	0.289644974	0.160537032	1.91426441	-0.663328092	2.165908818	-0.019616008	-0.72616648	-0.832157992	3.385490036	-1.220575654	0.646469798	-0.851665049	-0.453858006	2.125043044	-0.478162153	-0.046101544	0.941431558	-1.0104128	0.737642602	-0.146525773	1.065593618	-0.156777336	-0.962360292	2.109443958	1.433204483	1.29572555	-0.338271974	0.86141082	-0.818537455	-0.217310328	1.687725963	-0.888150863	1.138559665	-0.636620388	2.666896549	0.546108043	2.885928548	-0.264889951	-1.07453944	-0.860572519	1.00979832
-0.514120617	2.299819717	2.070696643	-1.176526314	4.053982976	-0.036071009	0.853842332	-0.453133792	0.055047666	-2.385872079	-0.960733437	2.531298318	-0.16485615	1.06557583	-0.950076999	-1.410669804	-0.905627633	-3.219179669	0.806051586	1.623800117	-0.736406252	1.133307362	1.249717506	-2.829016614	0.345186063	-0.405255195	1.177023495	0.157937859	0.579693018	-0.735991734	-1.270914736	0.889677286	-0.15970023	-0.338649299	-1.38634433	0.679036175	-1.929221502	-1.558483148	-1.065468629	-1.024900814	-0.171134226	1.230687733	0.278273304	0.154449992	-0.40987131	0.018435424	-0.509790737	-2.287161259	0.118804413	-0.218852412
1.970637456	2.519775381	1.979747122	-0.505773713	0.638388775	-0.332035622	-0.58714803	2.18812627	-0.338211967	-0.628271376	-1.460334075	1.204562975	1.116407272	1.365339399	-1.456915893	-0.926164605	3.303175186	-0.347896826	-0.752303416	-1.048095197	-1.495408886	2.43704593	2.087453761	-1.027244663	-0.850593626	0.151649979	0.55922823	-0.486507148	0.879923642	-0.934760336	-0.172828932	0.144861084	-0.512453372	-1.969241916	1.702206258	0.325852448	2.497352456	0.723364307	1.997197763	0.506773684	-1.920206524	-0.961717895	-0.106151409	-0.263863689	0.729362205	-0.813955403	0.998579425	1.063089771	0.277193314	0.218340722
0.412180133	7.118064216	-2.914343338	1.702774692	2.068957286	-0.449705612	-4.033030748	0.281023295	-1.369554412	-0.255283473	2.954797806	-2.527335266	0.851413175	-2.285613842	1.785570708	1.471666726	-0.501712552	-0.247816327	-0.757797893	0.702591031	0.102808576	-0.496389399	0.643636404	1.163524865	-0.176724867	0.497592256	1.433328448	2.418008553	0.262650244	1.562457269	0.492196955	-0.679798197	-0.299082437	-0.070466206	-0.277345485	0.938232668	0.414932146	-0.60333953	1.098790399	-0.510086992	-1.909551452	-0.86808934	-0.578954113	0.964462616	-0.337149753	1.007956004	-1.418557317	-0.225092268	0.817085649	0.269485672
-0.716024524	5.112651529	0.320254591	1.758107835	1.299711983	-2.702068216	1.024922857	0.310474173	-1.86377419	-1.483807859	-1.557501428	-0.90970736	1.984342913	-1.524184755	0.412533039	0.516920719	-1.468634054	2.210733448	2.195476492	0.426067114	0.66474801	-1.934709192	-1.069560365	-0.519001374	-0.220427711	-0.766968548	0.384628568	-0.569219264	-0.511780224	1.394043825	-0.478077841	1.16790235	-1.375417594	-1.28651727	1.354346178	0.525366739	0.22700209	-0.521984156	0.197389802	0.594213805	-0.103988785	-0.011764273	1.048978175	-0.729614112	0.234066324	-0.541330147	0.562321613	-0.460695619	1.163239106	-0.163560145
-2.169381333	-2.965994628	3.38810995	1.174376277	2.353121351	0.509930606	0.117939921	-4.062482041	-2.415485254	1.862026035	2.358339994	-0.902326452	-0.381854991	-0.977905029	-1.348788825	2.389317946	3.098567546	0.404763154	1.142586983	0.805337325	0.068423951	-0.657934084	1.741763473	1.363179072	-1.161624265	-0.774652769	0.482231776	-2.420738464	-0.569078082	0.011428307	1.110928125	0.000576645	-0.84426075	1.138164315	1.170023705	-0.03503522	-1.402240353	-0.892888407	0.026825973	-0.233879722	-1.069915275	1.118126175	0.457270131	-0.516290621	-0.031521759	-0.071490196	-0.081985294	-1.081198952	-0.133084064	0.547596836
-1.316356716	-1.254757599	-1.04963241	2.535366795	-2.644319265	-1.189032534	3.301135843	0.115262466	1.044040142	0.690086617	2.051455594	-0.256377035	1.383435003	0.26365271	-0.136033786	-3.049859723	1.722932516	0.951728039	0.412593571	0.56142863	2.102165982	0.627069014	1.167955396	-1.877223139	-0.954601759	-1.175334967	0.324016303	-0.905912305	-0.365200348	-0.989510953	1.017133045	-1.519933489	-3.350911778	-0.73500204	-1.344711743	0.914128245	0.248116693	1.756337226	1.049799169	-0.774645796	0.655689993	0.481470823	1.211581883	0.609865055	0.825942775	1.14680388	0.267620762	1.161426937	-1.290850266	1.609678637
-1.901825032	-4.445082094	-0.529510705	2.068316671	-0.208513743	1.989639142	-3.869222403	0.787883521	0.487417581	-1.597062931	-3.677386992	-0.33136736	-3.300392008	-0.833131684	1.023538841	-0.020609857	1.983082593	-1.285235671	2.251742553	-0.685884537	-2.011293169	1.442444849	-0.586854299	0.637117398	-0.424686929	-0.242731646	-1.478491878	-0.910888682	2.55056672	-0.82132986	1.265144483	0.562336526	0.856996181	0.253783961	-1.859817757	1.250405013	2.954897756	-0.452634378	0.546188487	-0.256692775	1.2946643	-0.299446825	1.651372007	1.005003847	-0.3284136	0.997482857	1.715069689	1.766993088	-0.752057275	-0.210805675
2.967842528	-4.571127232	0.933458866	2.031159986	1.300069816	1.578925647	-0.558430095	0.201369221	-0.598584439	3.834492309	-1.14592897	-0.609473095	-1.176866546	1.499459484	-2.883698413	1.908863391	-2.147863956	-1.737379482	-1.227397047	0.736692739	-1.199992947	-1.538977681	-0.423093781	-0.95284861	-1.552636473	0.35224041	1.576123082	0.393253574	0.514679147	0.707616296	2.375377213	-0.336550369	-0.805872792	0.664486041	0.696365953	0.189866558	0.822473288	0.397700227	0.500116265	-2.261281302	1.314237021	-1.72235586	0.153567971	0.287131999	0.159687699	-0.184489429	-1.241714014	-0.854572948	0.267883387	-0.465631679
0.695667911	6.608178329	-1.371191478	3.288806274	3.097241689	-0.831066637	-0.400800306	1.631652464	-0.915274946	-0.3761361	-0.557463612	0.308035787	-0.850858557	-1.242774497	-0.473909124	0.495631855	0.476664085	-1.858069888	0.169021481	-1.38280592	-0.072166327	1.711877634	-0.060729972	-0.504564225	1.062371796	0.15699916	-0.35992396	3.411284408	0.701071721	1.449676477	1.860161447	0.8163857	-3.037874277	0.805553575	0.287061658	-1.93296255	-1.319211857	-1.340403072	0.562122761	-0.118579765	0.017077241	1.56179272	0.584153592	1.727439797	-0.97668307	-0.370607135	0.809357521	-0.72497569	1.02992983	0.10414946
5.848376439	5.258193928	1.031046386	0.035042927	-0.99647195	-0.295259626	2.161115167	3.061869812	1.975791957	0.517042006	0.08472026	2.481324259	0.78984292	-1.605376329	-1.80920868	-1.007751307	2.346362726	0.448418157	-1.84855177	0.225009853	1.829297754	-0.98258261	-1.509864468	0.102617905	-2.658214366	-1.399873141	-1.117756521	0.413820273	-1.863925573	-2.430284811	0.260878174	1.830320855	0.120704695	0.718191971	-0.212192697	0.000280633	-0.58403076	-0.353693324	1.188311387	0.359588053	0.518763431	-1.236228798	0.160389923	0.572309014	-0.145829692	-1.310500817	-0.030921597	-0.975785769	0.059236011	-1.232762695
1.801778541	1.32080114	3.469258305	1.236508717	-0.654800175	1.231485501	-4.687927282	2.482043038	-0.931376179	1.905667852	-0.595479828	-1.757032071	2.188409382	-0.611818129	-1.682388717	1.823052816	-0.32880495	-2.493575338	-2.56718502	2.612535922	-0.979167736	0.760413253	0.178510303	-0.65477437	2.856488178	0.082238336	-0.422294073	1.033423766	2.158298052	0.429741714	-2.364502503	-0.362370415	0.419279481	-0.291101726	0.653072047	-1.041073906	-1.877225279	-0.758802116	-0.822379061	0.046644764	-0.31292972	0.778626379	1.519793222	0.957524276	-1.669682411	-0.087925005	-0.048074562	0.55201943	0.509591393	0.837897731
-0.55486684	-3.183453304	-1.041854644	3.862414051	-5.491895881	1.398458604	1.88531309	-3.036928478	5.889634045	-1.506068728	2.601749352	0.487957856	-0.392370145	-0.543697522	2.346159786	1.11243417	-1.029528411	0.506855216	-0.786565821	0.241539928	-0.52881783	2.596187581	0.306160868	-0.507250737	-0.800458319	-1.869105972	0.65443522	1.476298938	-0.44478202	-1.145628517	-0.948807026	-0.418489685	0.267754507	-0.500266624	-0.085413758	1.408286048	-1.815369804	0.067165745	1.788838878	-1.541667855	0.60615009	0.537675454	-1.359779525	0.375411157	-1.284457692	-0.006849139	0.643707589	0.066171669	0.566850625	-0.522586261
-3.555566607	3.015668871	0.04482675	-1.087075607	-4.754487551	2.18633551	0.109313937	-1.166066294	-0.402995883	1.41754887	1.915112484	1.115181302	-1.705554038	-3.192492274	0.628678949	-1.71244699	0.271581795	0.926546005	0.185533707	-2.001940045	2.128203951	0.267290791	-2.796941875	-1.303959779	-0.229401084	1.222717447	0.097381957	1.976258482	-1.513000981	2.481700527	-0.713146975	0.503678507	-1.07131995	1.186125278	1.288525392	-2.503364067	-0.41357361	-0.43251917	1.71114018	1.077167347	-1.0777534	-0.085387494	-1.263916154	-0.139060402	-0.371355287	1.190364106	0.117252561	1.420085303	-0.543408665	-0.601232078
-1.151449739	6.22818295	-1.867621736	0.778645449	-1.603165393	-0.092148789	0.442168772	-1.853339139	-1.162406781	1.299636591	-1.470707387	1.915021989	-0.513589786	2.202677947	-1.425718042	-1.609427847	-0.688101165	-0.315841181	0.734017782	-1.356861535	0.536230694	2.456130739	0.106990866	-1.466714431	0.711729383	-0.770000695	-1.111425967	-0.082538211	-1.041133276	1.3860157	1.210998841	-0.256732358	-1.231021184	-0.337620469	1.609073431	0.785543538	0.273272186	-0.372083104	-0.588443594	-0.925811237	0.347247361	0.627333122	-0.544278227	1.534951271	0.254852609	-0.009477504	-0.703417164	-1.095059099	-1.516618641	-0.891390453
3.378528265	-3.930834679	3.29871645	0.338505716	0.800720125	3.794741895	1.489245229	0.696078368	-0.139584379	0.814459302	1.095873961	-3.287677629	-0.221289173	2.841953831	-1.665949169	-1.111033112	0.510517344	0.079258013	-0.19390406	0.926554541	-0.833888139	0.513960681	-1.104429589	0.247052926	0.668154993	-1.076194357	0.028322256	0.579996614	1.556628191	-2.080425853	1.692760572	2.116651738	1.944609053	-1.717762014	-0.251669366	1.100668024	-1.323217693	-1.463126121	-0.512080547	2.202443502	0.241799591	2.10001877	-0.941830064	-1.314005925	0.776624237	-0.1079959	0.250873326	0.424075703	-1.470428775	-1.446397109
-0.017150423	3.757464316	-0.264159327	-4.108844237	-4.35786207	5.563518786	0.074614823	2.245384976	-2.363647621	-1.997841508	1.12723021	0.534529511	0.915313009	4.852948777	4.429072829	-0.553714491	-0.224052096	-3.763034422	-0.166832408	2.884243257	-1.535037833	0.57128819	-0.529612067	3.391684745	-1.284104687	3.343039583	1.33564569	-1.511000333	1.752514643	-0.854927285	-0.120241126	-0.856481881	-2.31460176	-0.793582036	-0.138667588	-1.514888706	-0.471944609	-0.747684131	1.626503826	1.540185429	0.525656483	0.442866543	-0.905853668	1.927362722	-0.303778912	-1.018497334	0.366788686	-0.908866327	0.577697702	0.647229372
1.266801271	-5.336741561	-3.36865474	3.202093597	-3.026170706	-1.458976011	2.197440351	0.096129301	1.338445418	3.816134532	-0.636200777	0.779865757	2.583604505	1.022236668	0.425180388	1.915239443	1.172090626	-1.302384725	-0.174775563	0.02117658	-2.233580094	-1.004399847	-2.030074487	0.136896532	-1.656990219	0.206988871	1.111617974	0.321595282	0.789222937	0.228900649	-0.452156308	-0.29825377	-0.783804053	-0.194389094	-0.296280599	-1.288239082	-0.187901772	-1.713377803	-0.404969518	-0.433455636	-1.085374006	0.045208247	1.415317751	-0.937346093	0.105775067	0.797752297	-0.600557338	1.441566904	0.078894947	1.301561965
-2.559978237	1.805604024	2.273698867	-2.468627492	-0.306641765	2.676095504	-0.188938355	0.555893428	0.263557758	-1.439368026	-2.413093441	-3.814051799	1.032941044	-0.605925591	-0.321568732	0.586473533	3.144013834	1.72702068	0.681182304	-2.421666804	-1.491310711	-0.091588822	0.442824837	1.779829659	-0.426076257	-1.210737802	0.729066693	-2.639911846	-1.566554305	1.481183485	-0.730438893	1.336073898	0.585996635	-0.416293631	1.549446735	0.376278427	-1.079815618	-1.383205732	-0.587259478	-0.955453268	0.119727503	-0.756438028	-1.104132866	-0.294402221	-0.715508008	1.08751798	2.418750245	-1.560481499	-0.56687943	1.920524527
-4.249836093	-4.793576472	-2.179053907	1.545716562	1.186345465	-0.232954285	3.746169483	-0.070031841	0.788821019	-0.150064792	1.150278766	-0.450513461	-2.472462994	-1.035844515	-1.606510273	-3.291589875	1.831958623	-3.672680291	-1.10316975	0.027650366	0.733850549	1.251377312	-1.150146914	2.940674182	2.746931712	-0.351443284	-0.716430213	1.150697011	-0.093735194	-1.633717812	-0.816568083	0.674943139	-0.25470932	1.010233497	1.726440944	1.464673276	0.917222439	-0.696964443	-1.58404827	0.709843324	-0.223995764	-0.298012131	0.542484401	-0.999905411	1.114262688	-0.886501499	-0.687166489	0.149946752	0.32269209	0.875207377
2.800169998	-2.383979495	3.938201525	-0.89398878	-6.742816838	1.508111821	-1.130831164	0.745843463	-3.498103515	3.317563387	2.007725612	-0.211990745	-1.877215681	-1.927101322	1.667009077	2.538662561	0.241878819	-0.936210545	-0.032402929	-2.59903015	0.842599375	2.432163711	0.702636454	-1.987240127	0.583904719	-0.111665112	-1.688250982	0.164534476	-1.924644324	-2.04711516	-0.086126785	0.477486075	1.224563599	1.224142435	-0.501794737	0.886901503	-0.548255264	0.073697133	-2.124005556	0.040951331	-1.463371512	1.573536489	-0.930510018	1.039101091	1.843628948	0.499282812	-1.187908123	0.108004571	1.910900069	0.033964794
-0.551557484	-5.035532936	-0.520901309	0.400112948	-0.187841818	0.806973041	1.49368946	1.542161848	0.140377374	0.937466019	-0.833586341	-0.513522263	-0.274918212	1.982253175	-2.643680229	-3.775793876	0.150883992	-1.15295632	-0.502865642	1.315062141	1.161681383	-0.205763749	0.472426417	3.584114651	-2.840872041	0.190196913	-2.21573803	1.458928521	-0.627167319	1.149303382	0.373643135	1.757647307	0.192816661	1.181841509	0.572214316	0.697718181	-0.325167482	1.417359177	-0.899666619	0.466568499	0.129389001	1.611544153	0.085442312	0.337042594	-0.224674188	0.466410173	-1.029258795	-0.700167962	0.67687702	0.591464354
3.164741455	-6.324991509	2.839726865	0.260981252	-1.344668745	-2.206961039	-2.766738938	-1.737451567	-0.26753629	-2.520380733	-0.044680375	0.927853528	-1.347953365	-0.376629565	-1.070338366	-1.491295308	2.838706264	-0.250126657	1.227897507	-0.231952194	0.923452503	-0.936118234	1.714150226	0.15832754	1.887809397	2.693981946	0.15222739	-0.877982156	2.157024829	-0.686876696	-2.479875332	1.88973867	-0.313665408	2.086633317	1.145985721	-0.684760133	-0.486089157	0.213969456	-0.937307481	-1.983140267	1.080005441	0.019586595	-0.261370985	-0.450931235	-2.060306461	-0.923556845	-1.798260597	1.055013175	0.382692192	-0.944591842
-2.374871195	-5.798080115	0.462241255	-3.216000723	4.840128362	3.21113369	2.025197232	1.992731985	-1.623055548	-1.094229771	1.568168332	-2.8021446	1.083601635	0.385008967	-0.146339384	-0.900305363	-0.526150805	1.972150471	-1.015993142	0.270324031	1.950205998	1.2576153	1.022136192	0.032774792	1.873865658	-0.553769494	-0.158998702	1.431932012	-0.02736973	0.938130217	1.479276661	1.804839724	0.33623755	0.186711262	1.343779235	-0.666567805	-1.570540284	-0.003400354	0.203712921	-3.567515744	1.765472372	0.125452922	1.056798159	0.801290378	0.986823269	2.700302657	1.858037418	0.234181712	-0.012539356	-0.56568743
2.664481671	-1.669565861	-3.372146665	-0.033671207	-2.343762332	-1.907313122	0.850775143	2.30595339	1.939556406	-0.326367045	0.276249067	1.110469278	0.971207666	0.88380888	-1.559758471	1.193133319	-0.62793241	3.742070927	-0.838307593	0.066275208	-1.307618981	-0.634480887	-0.239633155	-0.493529786	0.537989131	1.457217409	-1.039497371	0.107475054	1.906901279	-0.917643342	-0.284078358	-1.003252594	0.817018578	1.387303491	-1.662910427	-1.084456825	0.301808906	-0.794566323	0.127353763	1.703942869	-0.493352797	-0.412733778	0.829666323	-0.444571869	-0.732809863	-0.279343499	0.986778698	-1.235649062	-0.508381875	0.007165925
-0.111952109	-2.767424112	-0.236636645	-0.759708107	3.069168732	0.53086554	-2.115456587	-0.349947361	-1.715361708	-2.13211974	-1.004739929	3.006264824	-1.367491489	-1.365843722	-1.926175395	1.235678818	-0.141101806	-0.750209852	0.396577892	-0.675947878	0.336195567	0.315814797	1.293153176	-0.135302824	-0.753050797	-0.478236194	-0.882891546	-0.137576148	-1.535866639	-1.371250735	-0.367177356	0.114361007	-1.050111936	-1.296148361	1.515961205	-0.559165182	-0.887814425	0.035947718	0.599371265	0.24515072	-1.084187263	1.166517387	0.22894133	0.280865619	1.801552619	0.594484044	-0.682429871	0.220820783	-1.109995461	0.51354204
-0.578644986	0.038421032	-4.522094882	0.848160095	2.768268938	2.074356151	-2.234694141	-4.957047849	1.246130812	1.752305648	3.592516837	2.363951045	-1.116354994	1.404974206	-0.431940079	-1.585000792	1.147724802	0.98470116	-1.828002801	1.122504287	-1.135683113	1.234242403	0.145086898	-2.83329785	0.388781808	2.55729084	-1.723289174	0.409941638	1.654549714	1.053956883	-1.213693157	1.836211219	-0.867673559	0.043827093	-1.377954101	0.441680447	0.006278401	-0.285409362	-0.055265037	-0.440747002	0.259589556	-0.374867227	0.121572169	-2.139444765	0.731579359	-1.068497577	-0.623509382	-0.251374108	-1.925102373	0.8017515
3.903468807	6.081812608	-3.132498069	0.313675138	-2.823504756	0.723050583	-0.117239262	3.38925539	-0.034228357	-0.599358433	2.067356363	2.009451747	0.460890288	2.049587621	-0.241666039	-0.510149213	-2.69092796	0.270383507	-0.024064399	-1.701916317	-1.493336872	0.889785337	-0.30333797	-0.456621214	-1.161319737	-0.013548258	-0.937707716	-0.760896465	-0.153585767	-0.691529629	0.35589172	-1.690132614	1.346700851	2.016886794	1.277676747	1.089527009	-0.824980596	0.60126532	0.713775851	-2.142361309	0.651350516	0.42287527	-1.007239169	-0.694769727	0.679015422	0.386572515	0.809735318	-1.361451071	0.427045099	0.209777419
1.427906155	-3.115723259	1.12522245	-0.783238625	-1.226150275	-1.083846609	-1.505954205	-0.452542664	0.265046392	-2.105572945	-0.737600854	0.811914487	-0.444231363	-0.095206999	1.344614818	1.689441505	-0.166105562	0.662318368	-2.636648768	-1.559357251	0.083505686	-2.495491715	1.967805065	0.823028239	0.974870063	-0.500874695	0.39533408	-0.726840149	-2.324405654	-0.343900439	-0.874506649	0.166865266	0.827654225	2.057659513	-1.219666396	0.086642385	0.637024517	-1.54939122	1.311621561	-0.267617425	-0.059006929	0.484450984	1.669961832	-0.12490772	1.691071664	0.070066674	2.367876279	-0.186852964	1.375394804	-1.56513094
2.467115279	2.128762304	0.875224939	-1.657661981	-0.738860697	-1.297363732	2.157307839	-1.181078017	-0.497678529	0.02789489	0.514878874	1.296671748	1.272608268	0.222265514	-0.702848789	1.026994487	-0.681181942	-1.974158902	1.186800687	-1.675616079	-0.677150534	-1.40999653	1.836586758	-0.898357364	-1.387234982	-0.047340151	-0.875908971	-0.484452242	2.660842113	0.360399723	1.04922971	0.899395967	-2.219787549	1.680456371	1.06035443	0.954944771	-0.735728378	0.324820087	0.316581913	0.433100003	-0.018515261	-1.374367059	-1.513606571	0.093788982	0.648954698	0.746916301	-0.340836926	1.511936005	0.156762084	-1.484489915
-1.075543756	2.358141714	3.29681682	-1.524490732	1.388623028	-1.913406379	1.500934421	-0.475919235	-1.608995669	-0.577813018	1.957942661	0.240943522	0.54264217	-1.443493272	0.922229282	-0.223453949	0.441187499	0.653078209	-3.341638579	-0.653168593	-2.867309433	-0.805704971	-1.020499571	-0.431775636	0.558483019	1.491198972	1.989285738	-0.89853125	0.92248726	-0.903537948	-0.006502702	-1.070837539	0.402904057	-1.413058582	0.87591734	-0.463987076	1.376087113	-0.508000476	-0.302992413	1.108013044	0.363316473	0.670661312	-0.284329237	-1.303006169	-1.330589822	1.763080539	0.357950205	-0.730962018	-1.646682153	0.732305237
0.935525821	-2.713571011	-4.557035115	0.248590304	-1.251768995	-2.105056711	4.867533148	-1.136776908	-0.333778467	-0.811444831	0.10633363	3.095141513	-1.923562085	0.050512387	-0.473993347	1.044960307	-1.149526228	-1.15490755	1.850339869	0.397468211	-0.464573023	-0.807050112	1.112856505	1.250834746	0.963377738	-1.629409034	-0.994398981	-2.293622379	1.522460481	-0.107062055	-1.527795789	-0.12663867	0.385208232	0.879090905	-1.031742873	-1.132457826	0.381242793	-0.970936415	-0.241289326	-1.674137916	-1.183970785	1.308967543	-1.232795244	-0.260204614	-2.18161883	0.038256878	0.479768131	1.58976587	0.82647374	-0.298065992
3.905919984	2.79555683	-3.881571827	-2.229831906	-1.399188495	-0.918138491	-1.398771861	-3.092951354	-2.857741027	-0.599564782	1.989308732	1.420547382	-2.329293255	1.519693719	-1.150248264	0.635946095	-0.553406324	-0.640532668	1.440935108	-1.035320947	-0.579343922	-1.140303814	-0.519207282	-0.381639907	1.859537857	-0.87544742	-0.088659653	0.024256892	1.232792527	1.080299491	-0.625150801	1.354609068	-1.342144016	-1.710848801	-0.400728141	-0.974050346	-0.156899392	1.632799477	0.328701382	0.617362792	1.021641503	0.452145011	3.487854482	-0.12663271	0.475466792	1.894138723	-0.352674924	-1.04967262	0.157140397	-0.624977968
2.155330365	-3.401073893	-4.107803547	-0.448781613	-0.601882516	-0.621091128	-0.719231293	-2.264161331	-1.107457039	-0.373177914	-0.913841453	-0.499569917	1.587358892	-2.138776845	2.923867784	-2.811197294	0.047597671	-0.513343886	2.658575789	-0.798065833	-1.457341517	-0.32200755	-0.109941303	0.724113085	-1.118201604	0.76442309	0.744949999	1.961530224	-0.819464081	-1.170699914	-0.706473632	1.689522713	-0.160154827	-2.267092409	0.828691945	-1.13103294	-1.053167425	-1.239977907	-1.75893983	0.38592578	1.420148879	-1.599245926	0.86764207	0.790876489	0.162533675	-1.046222429	0.483530866	0.434234289	-0.801495324	0.357208746
3.586190715	-3.751957708	-0.144969349	1.978999758	1.005479227	1.711308171	-0.629033237	-0.507228291	-1.424215202	-1.671279445	-2.661888254	1.778586638	-1.55037614	0.755918144	1.645646429	1.032805864	-2.351618253	0.260832074	0.300073803	-0.358288308	0.451026514	-1.677071245	-1.71028451	-0.097529622	-1.503362243	0.693438478	0.375719113	0.384518399	-1.333373972	0.491336234	-1.884575246	-0.037986524	-2.167380316	-1.078600992	0.342858768	0.735812954	0.481946458	0.472537822	-0.491261724	0.234476408	0.638611135	-0.352521927	-1.587469236	1.812115752	-0.859520216	0.109866142	0.592660611	1.392123936	1.03881462	1.084127565
3.405130877	-3.473256025	-0.299977908	-2.123157376	-1.174388878	-5.599445034	-5.096832818	0.304183811	1.263412815	-0.33268374	2.730009998	-0.019167471	2.00029859	0.421007994	0.306816261	0.170283427	-2.86379245	-1.312604716	0.08308078	1.301931015	-2.073491339	-1.507402194	0.28598025	0.490789695	0.479238513	0.241609358	-1.638075043	-0.386245887	-1.157144427	-0.298167834	0.468831082	2.521195589	-0.908691806	-0.444265673	2.526569095	-0.109798428	0.520079889	-0.189553125	0.915535876	-1.114228807	-0.292644328	0.055388267	-0.976990454	0.414019173	0.88004281	-1.142965443	0.773404645	0.089753279	-1.878405543	0.807428469
2.483484407	-0.23131383	-3.897760306	-3.937773424	2.312086309	0.969957904	-1.797038765	-0.01159451	3.898230931	-2.74455289	3.302474417	2.211131449	1.204397931	-0.958521994	-4.2048598	4.273696604	1.343527715	-1.701190486	-1.324199616	0.203158368	-0.309998043	0.342933469	-0.098229735	-0.582845314	-0.265331118	-2.121779616	1.169357534	-0.503997825	-3.248143115	1.813225307	0.192888853	-0.32735799	-1.014375937	-1.158930025	-2.060822952	-1.136854964	1.089534133	-0.368806616	-1.831990474	-0.471512057	0.828558613	1.720719376	-0.253224681	-0.049815435	-0.601978806	-1.012306912	0.458264653	0.567423579	-0.152800913	0.403080501
0.595995583	2.801424069	1.816478066	2.928586086	3.671673449	-0.554009338	0.553687911	0.801233885	-0.553887864	0.758139687	0.819695131	-1.266937066	0.900888182	-1.268829321	1.122168746	1.352632583	0.581632528	1.24725325	0.22901167	-1.131354378	0.02605443	0.531082596	0.36706059	1.666958176	-0.446839685	1.094247961	-0.235584049	-2.424817029	0.965829989	1.120457786	0.012653953	0.188979665	0.804402186	0.600318677	0.109474286	-0.713657663	0.535078147	1.023717511	0.261667383	-0.797385917	-0.841780973	1.029631627	1.021123903	0.186389932	-1.096873863	0.459108299	-1.794152889	0.656058115	1.216845694	-1.455106462
0.346635062	1.557614217	1.292697018	-1.048096315	-0.147212544	-0.429266406	1.67413243	-0.096840018	-0.136069391	-0.035226909	0.569494965	-0.863721618	-0.074389917	-1.078458335	1.165176399	0.683900068	1.481307454	-0.416468666	-0.591144775	2.908124724	-1.276324541	-1.008810478	1.535488637	0.07112922	-0.210175568	-3.314496109	-2.617785859	0.361307001	1.529967318	-1.027307261	-1.327629453	-0.287721938	-0.180463411	0.286234508	1.759028586	-1.098720314	1.118803955	1.673745036	0.724111061	-0.372019066	-0.130397529	-1.010630285	0.469173425	-0.597404657	1.695424196	0.901757098	0.333905864	1.334474375	-0.204109899	-0.08673004
-6.286388143	2.684116507	1.768957956	-1.610473749	1.128633062	-3.228327192	1.774988012	-0.171130473	-1.492692637	0.377339234	2.347170942	2.115955569	-0.178636406	0.697336507	-0.700355188	0.350813664	0.53996554	1.50379112	-1.164074165	0.624012843	-1.201780073	-1.218122846	-2.56419383	0.551866034	1.249563835	-0.572715002	0.011767027	-1.31023803	0.760187298	0.188517442	1.330787885	-0.571080784	-0.89163807	-1.089585871	1.281965224	1.686057995	-1.097018499	3.739004453	0.47921847	0.936616303	-0.265399362	0.438467239	-0.046882577	0.727074999	-0.189867475	1.024956089	0.149189388	0.372480695	1.613060704	-0.868611136
1.367312505	4.444054689	0.170216658	-0.613054928	-1.062688979	-0.087395309	0.721753654	-0.003392899	-0.309449371	0.386179718	-2.424733739	0.344554561	2.373488608	-0.112726873	0.605765448	0.402120433	-0.972133912	-0.442593191	-0.742232776	0.087789753	-1.268069584	0.044945503	1.978590771	-0.85588266	-1.747617051	0.413217901	-0.794380962	0.930802714	-0.883557954	2.159668586	-1.574038303	-0.519766371	0.038097296	-0.526506883	-1.250326112	1.145004363	0.785698554	0.510731565	-0.962226485	-0.10963341	-1.183437853	-0.473375035	0.290438639	0.313770158	0.725246648	0.338691413	0.40008534	0.306348828	-0.357067249	-0.253276007
-2.664486375	-5.353915394	3.549739261	4.128977436	-2.023329864	0.801177037	-2.42341813	1.896796575	0.167012413	0.823904481	2.128151124	0.757428567	-0.118381107	0.338734281	-1.952236526	-3.211212947	-2.685351213	-1.30416497	1.964756205	1.85255625	-1.247613693	-3.080612925	2.31804045	-3.67231347	0.359346788	1.315059587	0.571744962	-1.308742837	-0.81658147	-0.687181694	-0.478289546	-1.232478557	0.002233075	0.141092509	-0.502901713	0.543861518	-0.664277471	0.294992251	1.26257013	0.033477736	-1.967678009	-1.061355225	0.938529337	-0.193371818	0.537482348	-0.015013711	0.807500869	-1.167523424	1.280672273	0.046137898
-4.037359947	3.56077351	1.803685372	-1.009797008	0.619433571	2.357810787	3.223283538	-0.078109566	3.836808464	-0.529596543	-3.918010998	0.922295445	0.221957522	0.995329275	0.034638049	0.247457015	0.317865415	2.226787883	0.532388522	-0.546184065	-2.597630253	0.538092868	-0.826551111	0.842402665	3.140133872	1.36790026	0.04463253	-0.939695203	0.657344375	2.120781196	1.797277	0.385293664	-0.187529874	0.945096491	1.8353672	2.185731366	-0.790975456	-1.42816216	-1.352167682	0.711290673	-0.300436012	-1.752168607	-0.43218988	0.557355346	1.013429339	-1.071885761	-1.550258552	0.480458383	0.947903873	0.614929459
-3.367815721	-2.331705581	-6.036171609	0.840006687	2.459808335	0.197657192	2.554236252	-0.747570071	-1.399066852	0.677958875	1.241489636	-2.1318593	-0.467984665	-0.337320629	-0.636344269	-0.73337668	-0.470741702	0.830092814	1.622149828	-2.398110459	-2.001397828	1.245035283	0.624029433	-1.383771564	0.227379186	2.146570338	-1.25211107	0.9391574	0.25647767	-0.728989614	-3.045497471	0.175779884	0.769865251	-0.383462208	0.241613614	-0.570166646	-2.076042039	-0.20611079	-1.228950188	0.853008938	-0.173662265	-2.136699378	-0.888252094	0.630657567	-0.312626644	0.723415213	1.804883696	-0.198351562	0.834736071	-0.424571675
-2.653944886	4.547782843	-1.588198417	0.861399472	-0.934536114	-1.874037905	-1.061284546	-0.799159576	-0.352676729	-0.135419434	1.812944919	-1.303954876	-2.435824754	-3.062169601	1.436446398	-0.424155124	0.61110922	-1.643044909	-0.354631151	0.408607902	-0.007094738	-1.141007902	0.197055537	0.871962033	0.121053727	-0.70682666	0.060873626	1.208653468	0.548871906	-1.432628277	2.428876332	0.219191539	0.738480657	-1.363380994	-0.598818179	1.537118491	0.374598133	-1.012538602	-0.952539426	0.120908978	-2.335925954	-0.160920221	-0.842523576	1.001824063	-1.466015773	1.258277479	-0.723260486	-0.580556222	-1.451206562	1.141924346
4.968357355	-0.553761723	0.534801369	-6.017268242	-0.606129203	0.446676738	-1.592899257	-0.149174189	4.309551043	-0.401531879	-0.848800767	-3.28181768	0.187800542	0.473180647	-1.789529653	-0.321610372	1.560445307	0.234960315	-0.85267014	-1.784088913	2.766440799	0.040459047	-2.566893455	-1.448217509	-1.752291157	1.041023016	1.314968799	2.264190533	2.815158348	-1.534108104	-0.291128303	-1.34680242	-0.797183777	0.099347797	0.183255982	-3.248797307	0.755561586	2.335029571	-1.528795499	-2.313540549	-3.272105505	0.621585523	-0.148282679	0.713859309	0.544600187	-0.266227043	1.190635122	-1.076511003	0.548462281	0.061959577
4.290183148	0.475905514	1.172539815	-2.959970881	2.059860521	1.033349154	1.133627193	-3.438239189	2.121365736	-1.733007688	-0.102274261	-0.441217896	1.678436749	-0.561204298	-2.697236708	-1.411241657	-1.373040375	-1.962080126	1.149324616	1.07110557	-2.890418526	0.897343536	-2.182773026	0.344035986	1.650636736	-3.101210209	0.240728964	-0.852975511	-0.891985089	-0.412938142	-0.574142863	1.756665348	-0.719322157	3.325587451	-1.286649913	-1.29314066	0.883485858	1.483685404	0.887623074	1.643885685	-2.652269335	-0.206642288	-0.057655849	-0.681537213	0.363320268	1.130437297	-0.994904774	-0.225374238	0.108664419	0.017600667
3.594929453	-1.89794119	-6.612735795	-0.657260216	-0.720102159	-0.679525722	2.81962799	0.05907256	0.014340997	-1.33165022	-5.197811112	-0.278222877	-0.263749311	0.559549648	0.781888307	1.543945147	1.249750847	0.479192962	0.871031567	-1.794913129	1.544163429	-1.736890103	-0.84149062	0.083290115	2.436179604	0.993878016	-0.822569152	-2.45037958	-0.950417248	0.266111801	-0.576464869	0.077328977	-0.598057192	-0.063678664	-1.153493983	0.267067592	0.577313152	0.88619005	-0.175004824	-0.435488063	0.078082092	0.613936152	-0.843279071	-0.76674079	1.655692588	0.989900448	-0.658300126	-0.636088743	0.463871126	2.785785263
3.698636617	0.560289092	-0.914045972	-4.439804686	0.034828913	2.431024042	-1.899569371	3.82600234	0.054253549	-1.505141602	-0.187251034	-0.670634916	0.347818634	-2.129458083	-3.418187966	-0.017319457	-1.579581429	0.605729595	1.575514134	-1.246440806	-0.058410244	1.4868629	-2.516421419	-0.698081537	-1.291630569	1.120801024	-0.935314583	1.999582668	0.842502193	0.449644474	-0.974360898	-0.574517514	-1.668249851	0.258318843	-2.526215583	2.556368993	0.607868554	1.149764487	-0.332039374	2.188961264	1.892142473	-0.08939876	-1.371145129	-1.19191119	0.707388871	0.917634225	0.298123766	1.401055565	0.841638259	-0.917832869
-0.154165994	2.824849991	0.963366792	-1.787774224	-1.675298804	-1.349925266	-1.434853402	-3.784770195	-1.606522693	0.048161465	-0.532563766	0.441090194	-1.357230714	-0.234544295	-0.617079376	-0.520258403	0.347037581	3.353738917	-2.142582437	1.212707547	-2.051253242	1.160219316	-0.831000179	0.385042415	-0.863169753	-0.763021705	-1.066736205	-0.615979629	-0.307176884	-1.14982317	-0.359527967	-1.763097352	-0.358527078	-1.411205563	0.191621169	0.580495768	-1.213125182	-0.314182344	0.579857884	-1.287713182	-0.067347336	2.060771032	-0.279905453	-0.754039948	-2.223491394	0.203645126	-0.575609886	0.417582949	0.229238619	-0.302404081
0.284161997	4.712389922	-2.268479018	0.188538	-1.8227229	-2.347386587	1.147231476	2.092369997	-0.188743964	-1.669925524	2.87205402	-1.793687576	0.155890308	2.435238239	-0.577874826	-0.464601094	-0.139483612	-0.226240772	-0.479480688	1.358925167	2.037931986	1.411607707	2.473516102	0.044458224	-0.896300502	-0.692384494	1.419287732	-0.761275255	0.055433373	-0.440928753	0.853671764	-1.039053204	0.710645339	0.426686192	1.282963977	-0.262588503	-0.055401793	0.830077437	-2.041022761	0.223972405	0.387182402	-1.983432674	0.925624121	-0.466243562	0.621705447	-0.444419052	0.159837302	0.823894069	2.870773593	0.625231396
1.295465223	1.306908904	2.83711912	2.970858236	5.328458649	-0.550347789	1.824470941	1.211268523	-0.214585921	0.183594108	1.960956482	-1.06589482	2.365397488	1.661632795	-0.062521557	-1.391346275	0.914982871	-0.196619084	-0.354931237	-2.318056532	-2.09851067	-0.222671949	1.385867338	0.44479534	-2.914157048	3.437714685	-1.482696407	1.215517169	-2.945273169	0.438604263	0.123585688	1.509719421	-0.359315116	0.055042027	-1.791162298	-1.56632294	0.852395091	-0.127897329	0.449157867	-0.93082763	0.921343836	0.032231841	0.04156515	-2.451331066	-1.079183645	0.045127721	0.22780516	0.543921327	1.06857366	0.441030461
7.604382661	-1.336965277	1.678596399	1.965005702	1.562943755	-0.100911941	1.555599917	-2.942931066	-0.353105731	-3.627548911	-1.291472156	1.641917476	-0.182094582	0.56147233	-0.284653548	0.166662331	-3.301754168	1.161084696	-3.349242959	-0.645636791	0.516728114	-3.065475934	-2.670915803	-0.239336118	0.287374217	-0.298371466	0.220722756	2.452088905	1.467775854	-2.679827506	3.357818546	0.675728397	0.024117529	-0.777935343	0.210536712	-0.1248445	0.020905503	-1.519636177	-1.247967838	-0.394711278	-0.95271523	-0.48596453	0.294017264	0.539269689	-0.759854851	-0.504071155	0.972761035	1.873888899	1.124075106	0.716430601
0.750111445	7.390001565	-1.872237609	1.93758676	0.20696224	-0.767011932	-2.460306107	-0.164006531	-0.103710364	-1.250794042	-0.778473108	-2.3842695	0.232997822	1.146044492	-0.775147599	-1.016548252	-0.97045101	0.888574334	0.923718975	1.514077352	1.403693331	1.674358081	-0.749596553	0.230893715	0.941710688	1.105352431	-0.844427904	-0.684978455	0.165865427	-0.563224725	0.346592	-0.710550464	-0.123418701	0.632880515	0.016758937	0.322672487	1.01758782	-0.910057194	-0.474927127	-0.727893816	-0.990290633	1.538702023	-0.470632465	-0.825343271	-0.094054285	0.555900848	0.818007531	0.398216989	-0.39463998	1.130368908
-2.609236513	2.91818737	4.715706982	0.463775192	2.39121895	-1.542773952	2.453689835	-0.601278023	0.427572837	-0.434508614	-1.904951604	1.376986534	-1.848867378	-2.840792863	1.232992795	-0.156459491	1.136280241	0.051226219	-0.77334417	1.712549576	0.340816429	-1.260282708	-1.991738801	-2.083606936	-2.30754265	-0.857423041	0.166313538	0.369434698	1.588888217	1.393477767	-2.442619719	-0.656651069	1.560605074	-0.157627543	1.128635839	-1.887306522	0.229530842	-0.152503047	-0.922123039	-0.63152049	1.860840799	-1.160949174	-0.421686207	1.450134744	2.194249408	-1.077321949	-0.429691616	-1.1696444	-0.147533932	-0.131132968
-3.807638719	-3.014204745	0.655190542	3.70327672	-4.7369255	0.702163406	-1.489899766	1.680172247	1.063915156	-0.447250217	0.636285072	0.276461735	-0.481651635	0.776720121	-1.862091585	0.100855513	0.926043502	1.997256057	0.897681019	-0.075627468	-0.135683326	-0.692999372	0.030170885	0.362900234	-0.603166406	-1.169794279	2.197545013	-1.100876059	0.408895764	-0.01254359	-1.263312743	0.056681682	-0.123424371	-0.48940954	0.165334245	-1.321592773	-0.108038444	-0.623333517	-0.053387245	2.994791451	0.721198931	1.095829083	0.443512976	0.618500509	1.245809992	0.904237904	-0.532151129	-1.221921359	-0.819179631	-0.656681286
-1.063890099	-0.068750349	6.270149911	-2.571495686	1.029723722	-3.437059867	3.417011961	4.238229165	4.519672276	5.491105187	-0.293469539	3.396468537	-1.648912887	-3.018178769	1.326402033	0.00765135	-2.538162498	1.98319208	2.10253514	1.55463266	1.560678281	2.114436295	2.261248684	0.615045418	3.328653154	1.424138381	1.423086764	1.460573174	-0.587004512	-0.554248063	-0.220308774	-0.29597509	-2.078012023	-1.849809776	0.269661509	0.120937898	0.277318163	-0.670303261	-0.488283119	-0.451020328	0.08831433	0.753983973	-0.280526082	-1.577896893	0.687791499	0.269701453	0.388264846	-0.467587355	-0.588717678	0.300528879
6.004570176	2.664342648	-2.97573495	-1.357874556	0.880799476	0.175569771	-0.471350557	-2.160392324	-1.489331381	-0.389396202	-1.333774288	0.107912249	-1.269149959	-2.809716594	1.252711302	0.444244835	-3.536390505	-0.192686795	0.363471714	0.613368083	-0.685760413	-0.256802162	0.578599959	1.924455201	-0.887772237	-0.053681023	1.278735604	0.872023685	-1.136144887	-0.825650321	-0.348848844	-1.01586883	0.053561677	3.651983203	1.229572124	0.469160764	-3.129864618	1.375916843	0.663894795	2.308137206	2.365177983	0.33989457	1.993538043	-1.277732453	-0.149292031	0.45484713	0.445145721	0.576297834	-1.801376694	0.638791006
2.54044552	-0.193179385	-2.42808	0.960548693	-1.735659227	-0.610123454	2.394736447	-1.155615994	-1.590277205	0.667947691	-2.448511457	-2.584981191	0.024617708	-1.318747341	-2.664920748	-1.541717357	-1.301852844	2.170958309	2.022382105	0.579722714	-0.885616076	-2.540655091	1.500049321	0.669279986	-0.734425254	0.484598377	0.435446054	1.255184544	-1.45418118	-1.402465616	0.101737539	0.726471365	-0.679135143	0.080345409	0.572486531	1.467817623	0.655421052	0.005156676	0.303325814	-0.437267351	-0.798335955	1.9683221	-1.106207961	1.779697735	-1.888921949	-1.575574457	0.686722581	0.104695183	0.265038661	-1.409805248
1.911609298	-2.998852935	-4.583692005	-0.342826552	2.42878159	-1.694414887	-2.24405474	-0.152803011	-0.091765652	-0.352517971	-1.900990466	0.126204985	1.795448717	2.245531959	2.370326417	1.524993627	3.252279071	0.159051773	0.592318384	-0.442054246	1.47603095	-0.529922684	0.04830648	-0.333815946	1.787184948	-0.169237199	-0.829807327	3.500961276	-0.454565942	-2.2072175	-1.092658808	-1.062592595	2.830085348	-1.637002006	-0.950660146	0.578062579	-0.360220618	1.283145093	2.6202681	1.149738859	0.051331246	-0.425533199	-0.74417032	-0.546431422	-0.512436667	0.236630255	-1.703908482	-2.531683227	0.566776619	-0.436041723
0.069007927	3.149326703	2.918852157	1.198301429	-0.025820023	-0.480079163	-1.004866039	-1.121131546	1.243196618	0.688413887	-0.806711839	-0.856951817	0.940114117	1.854264831	1.128004886	0.402047362	0.703438393	-3.231689626	2.501108439	-0.362180456	-1.454563164	0.562008818	2.631090486	-0.860003594	0.276322264	1.105344149	3.315516274	1.891615341	0.169682854	1.141741178	-0.828596644	-1.007978382	1.746229129	0.563496296	0.652198506	-0.121528302	1.350736215	0.841197398	-1.708113538	0.712955107	1.261122162	1.858560287	-1.442880243	-0.259941867	0.922281438	0.868858081	1.480483426	1.236630832	-0.671848889	-0.964396451
3.72056453	6.711072125	-0.632866298	0.826588605	-2.427141923	-0.78660714	0.519673754	0.92090921	0.736981324	-1.263485447	-2.193675524	0.003796802	1.815723292	1.497921712	-0.130329362	-0.266513667	3.483363299	-0.102091547	-2.450094428	0.078925988	0.223411928	-0.928850984	2.593495559	0.137471834	-0.252148207	1.298045457	-2.075637206	-0.855993534	-0.550654402	0.223021201	1.0779638	0.102986769	-1.982864253	-0.182850536	-1.563344362	0.318394091	-2.461353641	-0.448039816	-1.080298351	0.359290472	-1.370448904	-0.753008385	-1.047479417	-0.715687111	0.727701163	-1.219834656	-0.400667103	-0.157691654	-1.504221065	-2.101656809
1.407647283	-6.137016283	3.843428276	2.60177488	2.361705685	-0.761708745	-0.914952921	0.145062316	-2.744338175	-1.727457759	-0.855635588	0.755940655	-0.345381797	1.198134046	-1.231034575	-0.255367571	-1.106460063	0.58129538	-2.327541038	1.25954231	1.12546949	-1.148516363	-2.037003545	-0.400506652	0.254347699	-1.197539788	-0.047840503	-0.41284056	0.034752267	0.149375828	-0.896814614	-3.594528603	0.737533253	-1.824470367	-1.34440716	-0.105168384	-1.256951222	-0.029386839	-1.213605783	-0.284999935	0.889971895	-0.950792848	-1.201838738	-0.497762177	1.372415018	-0.204026408	-0.512232753	1.070436788	-0.681934678	-0.729419564
1.671004747	2.923031637	-0.448071898	2.189615911	-0.06135471	-1.345528911	-1.142842187	-0.328799104	-1.903907673	-2.445393	-0.198340412	-0.184655823	-0.178734826	-0.06669692	-0.950789331	-0.279935887	-0.642609041	0.534752287	1.619703558	1.121254684	-0.368347928	-0.404629455	-1.102496417	1.004384247	0.353364285	0.285336075	-0.806769082	0.428413166	-1.463412652	0.798515634	-0.099141714	-1.566882202	-0.253799436	-1.561242711	0.320625352	0.112268958	-0.973648409	0.494079729	-0.377503101	0.821033511	-1.116204235	0.915161399	0.426580951	-1.150911663	1.318282116	-1.043363817	0.213584902	0.769572144	-0.660513151	-0.818888199
2.266180536	-4.444799031	3.454058137	2.293201656	1.041348308	1.106258043	1.484803903	-2.014134926	-0.982044102	-0.48110639	-1.46790706	0.625472699	-0.187858687	-1.181962873	-2.318035331	1.359020798	-0.030426075	0.29498577	-0.565929698	0.178867869	0.631414762	3.47888227	0.714786287	-0.450246416	-2.380907659	0.892774388	0.364536358	-0.237832522	0.985956077	-0.974067824	1.83608434	-0.059451273	-0.106849134	0.842746565	-0.548281156	0.535423863	0.131308637	0.265547663	-0.008371646	1.682153126	-0.112839279	-0.863438809	0.904272667	-0.28800412	-0.764685395	-0.143105524	0.634484955	-1.651918846	-1.070390232	-0.190517771
-0.154296251	1.788889711	0.819201721	-0.367987363	-0.492799725	-0.426825832	-0.905522072	-2.062832192	-0.590054413	3.340623823	0.228934928	0.458628679	0.889970169	0.854389176	0.916177669	-0.759340998	0.165559369	0.686770121	-0.62469848	-0.343257884	-0.024365417	0.611646618	1.024755126	3.229965952	0.704912728	1.033921384	0.722651697	0.59194541	-1.593173224	1.141489566	0.440970553	-1.281807069	1.505661705	-0.090379262	-0.63041658	0.178959637	0.001112272	1.036262895	-1.975161411	0.251278886	-1.673190023	-0.043666039	2.626774469	-0.023636543	-0.161893807	-0.7375926	1.665670408	0.295727021	0.535010913	-0.801174519
[truncated: 22 more columns]
