# Supplementary material for: Emotion recognition using Kinect motion capture data of human gaits
Source: PeerJ. 2016 Sep 15;4:e2364. doi: 10.7717/peerj.2364 (PMC5028730; doi:10.7717/peerj.2364)
Supplement: Supplemental Information 1 [file peerj-04-2364-s001.zip › kinect_features/kinect1_natural_vs_angry.csv]

1	2	3	4	5	6	7	8	9	10	11	12	13	14	15	16	17	18	19	20	21	22	23	24	25	26	27	28	29	30	31	32	33	34	35	36	37	38	39	40	41	42	43	44	45	46	47	48	49	50
0.933136471	-3.991940908	0.658223922	-1.131389661	0.117290451	5.138176446	3.606040121	-1.090621062	-2.63873988	-0.996898246	-1.060141962	0.631759093	-4.095058927	-4.246253684	-2.16469269	0.303932626	0.476583154	-0.885252168	0.750966648	2.765234561	0.38585564	-1.342347461	1.300515549	0.021743896	-1.811508593	-0.525490317	-0.769169403	1.166160505	-0.77348863	-0.040305441	1.03438647	2.189122762	0.615697253	1.359435232	1.340033399	2.124421712	0.59278893	-0.414774456	-0.387703913	-1.042180188	0.568797277	2.050111127	0.243307865	-0.584742111	0.365969968	0.621204533	-0.699539262	-0.142545937	1.062254984	-0.496183889
1.351515601	-6.402865451	1.242126264	1.577735027	2.189708048	0.654923369	0.097000948	0.975311188	-0.256805029	-1.8467547	-1.451984132	-1.308280473	1.087219452	2.58332882	0.50279205	-0.125091875	-1.153426758	-0.739115819	-0.290585694	-2.61423033	-1.972282123	0.746558281	1.062303884	1.469892393	-1.737178775	0.730676347	0.325164187	2.068781319	0.843584631	0.711493333	-0.53931121	0.104782006	-0.418085998	0.350965422	0.09502701	-0.724440091	-0.875860696	-0.896227928	0.083069756	0.099284502	-1.084865565	-0.912566277	1.030410837	-0.12852428	1.12832514	0.815863184	0.669205933	0.64480348	1.541265574	-0.111299815
0.422150705	1.370006498	2.901146348	0.826967841	2.111288375	0.667037085	-3.09379351	-1.169806699	0.183721954	0.702967559	-1.451343353	-0.536936117	0.482163094	-0.932085216	2.790976516	0.278786031	-0.528681605	-0.865432915	-0.259581466	-0.821986391	1.083764575	0.029991921	-0.670201341	0.009409207	-1.116152118	-1.541623394	-1.677030126	0.260241476	1.172439199	0.845034507	0.263250284	0.56710342	0.809680887	0.466796602	1.087344022	0.829125924	0.148266854	1.602287461	1.599557962	0.818582832	-1.589620148	0.043572032	-0.854248438	-1.12903228	-0.149877532	0.487869518	0.803031992	-0.264904863	0.838420526	0.169137268
0.312065959	3.030206988	0.178722387	0.973133719	0.197830507	0.941311219	3.105121152	-0.600398153	2.716349664	-3.040971756	0.962202067	-0.168071039	-1.06916411	-0.360420094	0.9737267	-0.338026351	0.530947922	0.537325062	-0.639769895	0.000992809	-0.328659769	-0.612374334	0.070399422	0.389674643	0.336664186	-0.530459018	-0.770346408	0.923969393	0.975261368	0.395582968	-0.488899756	-0.125669176	0.991203339	-0.586654187	-0.356462065	-0.297396104	-0.400732926	-1.417003657	1.379672988	-0.18967245	0.157294786	1.257850758	1.738812693	-0.722458358	0.269045428	-0.032190165	-0.038441775	-0.074449472	0.458856437	-1.410753211
0.256749832	-0.385398704	0.489035531	1.901207817	-0.994498821	-0.003496555	-0.068604895	-2.482835187	-1.424012456	1.037455247	0.165434533	-0.018857325	0.733665916	0.819150334	-0.449490958	1.548457396	-2.218668668	0.163373127	0.613857335	-0.531608671	-0.079041479	-0.038434405	-0.82256758	0.976893974	0.177805044	-0.028781252	1.612480148	0.926471763	1.481568611	0.545348536	0.503964267	0.667700691	0.475315376	1.587642759	0.98711208	0.219566897	1.827901775	0.867783683	0.717121733	1.059998832	-0.374176456	-0.573036494	-0.02171985	1.236789387	1.070801452	-0.390855088	1.223202537	-0.033694446	-0.784971738	-0.031363328
-1.812363345	-2.887037653	2.199827034	4.568465404	-0.330775787	0.305770234	3.218925928	-1.044778032	1.699439906	2.356002741	-2.050511576	-0.346351617	0.028678032	0.387821626	-0.305898934	-0.038504823	0.021507872	-1.170037246	-0.395463219	-0.543825304	-1.74752084	0.449304449	-1.216218668	0.800865542	-0.59900733	-1.893601794	1.872355653	-0.443789137	1.015753386	0.269525032	0.044133915	0.659310607	0.276983842	-0.870251758	-0.776063575	-0.475933247	-0.455193374	-0.04040995	1.070154098	-1.090385361	0.386704352	-0.773087339	0.076638334	0.590113652	0.97046913	-0.73844817	-0.50672061	-0.316300438	0.561943485	-0.900669677
-3.154584687	-2.476279887	-5.252951688	0.948538788	1.999788472	0.112617091	-0.271446616	2.054756342	-0.23974887	-2.787981387	-0.844022753	0.360814495	-1.764455191	0.75596656	0.085449964	1.366691769	0.681701527	1.709891331	1.655055168	-1.361757049	0.134960934	0.118913316	-2.216781505	1.286177105	1.900040145	-4.392741908	-1.103405884	0.141132777	1.853186271	-1.337544722	-0.721755888	-1.013253642	-0.424676271	-3.443760605	0.743349122	-0.506284893	-0.179281978	-0.867815469	-0.099511128	-1.853506663	-0.141136527	1.301394566	-1.3121794	0.835914372	0.954190141	0.006560302	-0.135411493	-0.556305941	-0.187050616	-0.141221418
-0.693907572	4.85710876	2.839696747	-0.416547877	1.966519645	-1.972259031	1.403566169	1.310534738	-0.706883113	-2.650651428	1.062478245	-1.913109258	1.06231235	-1.34486962	1.006488118	0.01822195	-1.689421397	0.364899638	1.504844294	-2.195770697	1.326114165	1.707139702	-0.413423055	0.047605455	-0.720665028	-1.367995363	0.636218545	-1.874846056	1.636356631	-0.039440763	-0.630029519	-0.152086193	0.469356785	-0.018021978	-0.314316695	-0.729137763	0.576232807	-0.269904811	0.353943844	0.790868383	-0.02840513	0.933735003	0.27441855	-0.546486383	0.66950412	0.811974573	0.643723357	-0.315265789	0.325892956	-0.105615508
4.005093016	-2.840418918	-1.261215007	-3.13349918	-4.593942143	2.447497569	3.969248842	-0.548950198	0.568718884	-1.808715785	-0.050659626	-0.203732361	-1.401149084	-0.07589143	-1.153226699	0.315972667	-4.485350548	-0.134103221	-0.62070122	-0.83087344	-0.32975887	0.152490281	-3.076918136	-1.127259078	2.384219682	0.2316718	0.753207745	-1.349196665	-0.812298794	1.05418483	-0.768782185	-3.108718978	1.707528174	0.64888573	2.050607431	-1.694925686	-2.820250744	0.767215365	0.818004959	-2.675109106	1.199093605	-1.045040477	-0.152314941	0.349271882	-0.717122393	1.516861407	-0.207547656	-0.972811578	-0.755593949	0.252687487
-2.683816406	0.122860056	-1.733147684	1.929560524	-0.269246695	0.957997419	-0.027657395	0.301061489	0.797032753	0.127270437	0.713930218	-0.081384915	-0.875386025	1.180798885	1.814561215	0.705578706	0.497811936	1.201612761	-1.875525082	-1.617656691	-0.365340497	-1.412961496	1.593864909	-1.124390217	-1.97157084	-0.393283844	-0.047697918	-0.568401133	1.104097444	-0.903348794	-1.445709367	-0.479176076	-1.205053881	-0.277012144	1.146508478	2.19190046	-0.418198536	-0.520497537	0.892601046	-0.170241509	0.74107361	-0.050158828	1.127478109	-0.475490099	0.291543991	-0.748014471	-0.111615797	-0.073056505	-0.933473534	0.530617319
-0.292970319	-5.913829736	1.976306466	0.599052128	2.005793712	-1.986715925	-0.209079479	-0.483794044	-0.263663903	-0.017230962	0.092127723	1.313856122	-2.443756215	1.212776674	1.781914789	0.476459919	-0.483710012	-2.048404807	-1.470106534	-0.757291424	-0.731309023	-2.711455369	0.456638941	1.619387338	-0.576396052	0.845137335	-0.448021248	0.928292186	-0.514809278	0.06841973	1.213042305	-0.489057469	0.526719477	1.104128938	-0.135298711	0.543860035	0.411913645	0.267257815	0.011539097	1.81150028	-0.141012674	0.497939224	-0.460111684	0.241110713	0.636787376	0.746578052	-0.774263719	-0.034868411	-1.299711767	-0.186342616
-6.490654095	0.261136947	-3.497185616	-2.083351864	0.196697277	0.365335346	0.91922245	1.440939253	0.683850318	-0.343803516	-0.061015701	2.047617105	-0.18951326	1.190187673	0.781325561	0.276183376	-1.067925217	0.655904963	2.946019523	2.532309341	-0.498748665	-1.449150898	2.53214622	-0.323966174	1.53519973	-1.958276425	-1.29882857	0.376359423	0.545602733	1.999839973	0.119182005	-3.673027883	-1.193060872	0.061406693	-0.453395749	0.152970552	0.920599205	0.807001237	2.41971135	0.698304627	-0.660497132	-0.014881487	-1.511709024	0.620611144	1.346568245	2.314101076	-0.409749368	0.319454037	0.165527492	1.738776017
-5.400096352	-3.951415745	2.808763453	3.048861163	1.490656004	-1.218035947	3.061083422	0.125139536	-1.430102042	-0.760152911	0.043543406	-0.853694328	-0.775537883	-0.030669373	2.012893314	1.129829043	3.683298924	0.052918059	-0.866414163	-0.581447643	-0.420435286	-1.455389442	0.865256339	1.284839206	0.871367786	-1.459122223	-2.369810503	-1.967913445	-1.248995401	-0.863178103	-0.615290509	0.337059145	-0.318663673	1.281659618	0.320349919	0.409312988	-0.068190497	0.098647083	-0.056278231	0.774757903	1.132758588	-0.949289495	0.383536596	0.445316687	-0.931920762	0.415754932	-1.040945203	-0.085981063	0.353053217	-0.422374692
4.085330712	-4.114523591	-3.846064042	3.162460029	1.832994351	-2.222716705	-4.091514011	0.29270845	1.029678144	-1.384634856	-1.697637032	0.051543733	-3.937913354	0.685725293	-1.338821899	-1.89561362	-0.298208799	2.125385404	-1.536963558	-1.706343616	0.99495955	-0.117829529	-0.049813125	-1.66150588	-0.181272664	-2.359313969	0.667875732	0.178033553	-0.922247185	-0.06103037	1.460102488	-1.144928691	1.959699895	0.544425744	0.220123458	-1.159218134	2.133074546	-0.186533929	-0.256713643	0.545780738	0.992819916	1.65649336	1.772006261	-0.283687337	0.357323791	-0.359520106	-2.325247376	0.83599667	0.328533481	-0.432520152
-2.47024577	3.414615325	-0.308584955	-0.203163191	1.060085165	-2.813108754	-0.636500035	-2.123883743	-2.941740058	0.357540475	-0.245213009	0.435834273	0.356258849	-0.608200413	1.672442403	0.645224632	-0.331214886	-0.59168031	1.888883048	2.470979045	0.49543206	-2.224410558	0.224616402	0.317063939	0.172571069	-0.329088112	2.187187798	-0.082437502	-2.461179113	1.18297564	-0.115236723	-1.134453234	-0.631496191	-1.523616639	-0.437115864	0.668673773	1.317916521	0.343561004	-0.058205148	-1.367794356	-1.039619634	-1.09135175	1.874674617	-0.13795108	-1.039909701	-0.650809847	0.398390441	-1.305926805	1.618393389	-0.507446441
4.97643964	-3.59458066	-0.444155124	-5.301093318	2.477393317	0.683017152	-0.254179213	-0.345737912	5.238245522	-1.845665233	-1.380355838	-0.953926642	1.814029212	2.195910306	-1.674402964	-2.278057476	0.581426563	-0.111466038	1.563402027	2.396633857	0.278605211	1.603053426	0.182926226	-0.711396528	2.741161447	-1.17738964	-0.501387066	-1.638543203	-0.507275951	0.430156286	-0.577553422	1.803815618	-0.142956982	-0.224563077	1.795930493	2.950626017	-0.189917094	0.347837035	0.508095298	-0.54985932	0.087706241	-0.312529893	0.349278246	-1.918832222	-0.357866586	-1.675176751	1.624703989	-0.12945305	-0.362159097	1.59599591
-1.652648442	-2.941690789	-1.348299399	-3.675793499	0.293912843	-0.55937374	0.842365452	-0.054422869	-0.655055859	-0.06195897	0.106624386	0.413785342	-0.304888395	0.256719374	1.521739553	-0.548639578	-2.098677568	1.663407449	-0.413790511	0.256206228	0.779570666	2.021679343	0.817662436	-0.947561673	-1.459277178	0.084857463	-2.059743022	-1.701721233	-1.239824877	0.606881126	1.310171849	-0.955743078	0.949589999	0.72001372	2.215153664	0.841012039	0.117165651	-1.39625583	0.159517117	-0.439266129	0.485300026	0.436718143	-1.594794066	-1.187395073	-0.675357409	-0.597066949	-0.928154763	-0.055330513	0.561086728	-0.141313363
5.289510047	-4.555189282	1.373024551	-5.510589891	-0.516429204	-0.470364644	-3.396516655	1.491582029	1.670824612	-4.619621876	-0.026796087	2.305876658	-0.713721892	-0.34283619	-1.380518847	3.165827386	-0.134599009	-1.580397105	-0.863579427	1.805661936	-2.844074996	-0.363215595	-0.536927267	0.000929475	-1.304860843	-2.847518606	-0.766028289	-0.305503618	-0.564662014	-1.385048337	-1.569767182	0.679165421	-1.82945836	-0.414945109	-0.336920185	-0.929387345	-1.684986163	-1.126739081	-2.510925251	-0.215538846	1.357867899	0.926638768	-1.237384961	-0.225758128	-0.539107193	0.399962588	0.526905864	-1.173336235	1.067237635	0.520520713
-0.560610441	-3.064206774	1.254188838	-0.337930278	-1.33172148	2.128181526	-3.261936831	-0.457966272	-2.811260082	-1.032885367	0.996676658	-0.390036492	0.357590169	-0.431374921	-1.567877774	1.135385766	-0.587555547	0.427167628	0.650951144	-0.620006767	0.132225188	-1.328375516	0.868422245	-0.932318281	-1.620817893	-1.907822219	-1.468686863	0.834706989	0.643811187	1.42772871	-0.933322469	-0.745063282	-1.476939919	1.13536821	-0.790024549	0.765340737	0.114070474	-0.371149502	1.3461642	0.143354595	-0.139720958	-1.318500552	-1.070213244	1.119751252	-0.649911637	0.980608432	1.005123642	-0.733939968	-1.052142779	0.26443142
-0.555044955	-1.204495392	0.275661607	-0.39403264	-4.800523031	-1.06690026	-0.443323997	0.570076486	0.759267049	-1.850408415	-0.868660254	-1.268543567	-0.215333072	-0.192917271	1.990708981	-1.354170927	-0.146060526	-0.819268757	-1.000591944	-0.121085944	1.586114213	-1.554541568	-2.149924283	-0.819451285	0.173498992	0.248031284	1.431573728	-1.389073763	-0.528895841	1.164983801	0.050415948	-0.445954364	0.323171384	0.10553983	0.177238387	-0.310488042	0.661307868	-0.746710216	0.313253966	0.374103935	-0.413623396	-0.071320086	0.395428247	0.276506639	-1.131161245	0.211854513	0.918765422	0.871367017	-1.000701959	-1.28638977
2.283421049	0.986657335	2.66895294	-1.420637338	0.319829617	-2.543718628	0.080156728	0.478441637	1.56116592	-0.073243572	-0.336771961	-1.533195629	0.319470784	-1.612873656	-2.351890424	-0.632670428	0.744093405	0.692940033	0.753564006	0.458125981	-0.759345774	-0.122136806	-1.361922754	0.076037692	-0.628400198	-1.292288242	0.48114593	1.158928488	0.859496009	-1.122305541	-0.761773921	-1.437871916	-0.402459476	0.142120895	0.16795481	-1.592428225	-0.428505151	-0.32638034	-0.557382056	0.172803123	0.804451957	-1.5275151	1.180721559	-0.818361067	-0.003972496	-0.215828869	-1.655743397	0.399804274	-0.640573083	0.133300405
-2.069805219	-3.586940071	-1.134383941	0.052926172	0.005562802	1.503347313	-1.32643609	-2.272096629	-0.995029781	3.572381647	0.604991467	1.537727659	-0.553598563	-0.995154004	-1.017817224	-0.999999645	0.267492623	-0.09384489	-0.62114822	-0.084948612	-0.413771454	1.178224098	0.780561233	-1.233892272	0.199226792	-1.132281235	-0.323722881	0.103428992	1.328613075	0.433056937	-0.056328209	0.011272803	-1.226449316	1.306048609	-1.531353928	-1.601322177	0.60618217	-1.545396348	-0.927602289	-1.923226019	-1.150229508	-1.309929593	-0.916026105	-1.388514112	1.606623888	0.397369877	0.343532297	-0.328947395	-0.721634777	-0.114093426
3.047120302	1.313275229	-3.072717164	0.455548226	-1.712040541	-1.388033608	-0.58621806	-1.738175941	2.268704717	0.592523421	2.648190691	-1.45123867	-0.14446005	0.860137483	-1.522109372	-0.975545141	1.338177125	1.193146184	0.553148718	0.246472117	-1.063497859	-0.80386948	1.288909323	0.33022056	-0.392412474	-0.647260852	-0.860833509	-0.115977406	-1.262206739	-0.22446465	-0.368350709	0.205352439	-0.075482205	-1.06554953	-0.789865913	-0.318253537	0.643332025	0.617176663	0.079780039	0.043742347	-0.077677303	0.947141376	0.273605517	-1.055993244	0.297842651	0.844961332	-0.857976399	1.366399309	-0.508928362	0.525621891
0.854088924	2.476002242	-1.728861281	-1.653435859	-2.726339882	-3.059519871	1.32101047	-1.772229506	2.038188396	0.045258506	-0.688208801	1.942883547	-0.326697495	-2.384356053	-1.061187417	0.084518815	1.047460207	-0.722049859	-0.865087626	2.015750101	0.92476249	0.359974449	0.252842944	2.179971764	1.555247917	1.018150224	-0.61485845	0.09371134	3.259208458	-1.80566618	-0.578788854	1.109207149	1.449189412	-1.234954683	0.357574796	-1.149678928	1.896690668	0.066055293	-0.13135464	1.870572253	0.052999655	-0.945954555	0.128395852	-1.326285651	0.181452866	1.560312464	1.177920365	0.432460141	-0.321755205	-0.719508871
-0.622367057	-3.370154833	-0.71838105	-2.539661792	-1.718388438	-1.195703754	1.20757761	-0.853475926	0.57871229	1.141615012	0.658113325	-0.296824754	-0.28244495	-0.076668296	0.513724427	2.557349662	-0.876234519	0.149608585	1.223327252	-0.281619051	-0.705064466	0.99900632	-0.19785537	-1.875148421	-1.315626714	-0.661006704	-1.344184924	0.505525643	0.113393596	0.842467589	-0.258875018	-0.563063979	1.523002436	1.772868327	-0.620456899	-0.24562565	-0.994516414	0.017565499	-0.710752703	0.502699692	-0.512406199	-0.13727697	-0.225349318	-2.039374013	1.066822071	-1.074410064	0.238865435	-0.849090728	-1.651683295	-0.3796556
3.786754794	5.131244485	-0.198344504	-1.863240914	4.628439566	-3.123762446	0.852236449	-0.546720962	-0.896288896	0.49155167	2.434863023	-3.43303678	-1.175074964	-2.137629713	-0.050995945	-0.232546848	0.95063088	-0.258077373	-0.377599684	-1.045469389	-0.207093521	-1.213421441	0.423423204	-1.984886102	-0.683546826	-0.170136608	-0.742881437	0.806833674	0.398219695	-2.009807607	0.289247256	-0.419895605	-1.484633192	-0.393367932	-1.164886099	0.557122569	0.593447932	0.2071093	-0.747446493	-1.541992449	-0.528745095	-0.003814639	-0.715261005	-0.875566078	-1.314235834	0.554157362	2.164047231	1.544837124	0.902408147	1.088718089
-0.275631894	-0.960260946	3.632363592	-1.375766126	-2.396045739	-1.872174093	-0.174591228	-1.725283854	0.442106399	1.042504732	-0.295499328	-0.014463333	-0.28980457	-1.123539911	-0.219414143	-1.586120319	-0.187018517	1.834714819	0.745856645	0.348032754	-0.016092053	-1.390291677	-0.905487044	1.14808662	-0.591946489	1.196226805	0.658879566	1.005642138	0.004494447	1.508751864	1.788653571	-0.283846834	-1.516560271	-0.51532257	-0.560466071	-1.314531029	0.786402043	-1.040505591	-0.809598331	-0.869088642	-0.44099589	-1.341451073	-1.176479227	-0.710487356	2.707294891	-1.19594774	-1.067317719	0.463897521	0.547989469	-0.783386704
3.155073059	-5.187054132	2.60160294	2.923476288	-5.241575037	-0.075095282	-0.797341998	1.785715233	-0.30429649	1.401340322	0.883147604	-2.184891845	-1.110122538	-1.811067887	-0.753570877	-0.378177152	-0.354392014	-0.571430085	0.031247077	0.133834035	0.04380572	-0.281133941	2.379066691	1.112887291	1.497450331	-0.870422092	0.006685329	2.536388205	-0.492456094	-0.024845949	0.59946913	-0.537463534	-0.819406789	-1.492593111	1.354542725	-0.943052305	-0.564134231	0.375698436	-0.256563991	1.353377485	0.061708508	1.115721876	1.822947615	0.145611685	-0.34355359	-1.200886076	-0.33588398	0.455727273	-1.628865485	0.089779219
0.120207473	1.036506887	-0.787932062	-1.044729706	2.445042188	1.365301711	0.444810301	-2.101863479	0.1342275	-1.106018254	-1.979791211	-0.140140303	-1.025022441	-0.870501158	1.974514752	1.120785561	0.25389644	-0.957255982	1.518935513	-1.007141791	-0.922452758	-1.75033574	1.707138393	0.1716576	-0.420655445	-1.994318794	-0.076109394	1.87025302	-0.17587984	0.818686551	-0.147878888	1.143021609	0.864128326	-1.3871677	-1.025153469	0.58347194	-0.174961307	-0.807719797	-1.437058857	-0.115253054	0.250568023	-2.512533329	0.613776194	0.823622989	-0.636445634	0.045601098	0.245878972	0.510002287	0.698321494	0.984658243
-2.272436944	-3.267632827	2.941024666	-3.300298297	-0.859197474	1.069968792	-0.265518736	1.203070734	-0.942122379	-0.77253572	1.231619011	-0.804312156	-0.70387066	-2.235687253	2.079102742	2.218890213	0.706311641	-0.399033124	0.592441332	0.289471641	0.842867202	-1.121562473	-0.450141326	0.548597167	1.960507531	1.409486334	1.311869149	1.772751247	-0.898229355	1.963441452	1.706843664	2.241768862	1.045155526	-0.093636566	-2.912609902	1.033444758	-0.504626306	1.341856635	-1.492401951	-1.195253724	-2.035045337	2.082959008	-0.157916743	0.63161523	0.341972303	-1.130166621	-0.63636994	-0.508725268	-1.939450989	-0.442854056
1.003234133	5.136275811	0.830712292	-0.925855873	0.354886575	4.750478844	-2.342118218	-0.172102265	2.286992823	1.362222992	0.805153583	0.718542622	-0.750880268	0.180706164	1.605121961	-0.170000191	0.11640773	-2.247626725	-0.021825135	1.337945365	-0.155717821	2.104277295	-0.184656716	0.834045339	0.129644689	0.067311307	-0.324321936	-1.533520611	-0.364807719	0.162126722	0.57785694	0.025938056	0.570204931	1.356264085	-0.409407763	-0.048406282	-0.06070818	-0.745968842	-1.021297034	0.926538261	0.223934644	-0.475884588	0.475394047	0.036189552	-0.612494524	0.977009682	0.857989286	-0.189870348	0.139296152	-1.037582126
1.150732366	-0.671504843	-4.912945494	-2.252495891	2.090856895	3.71649627	3.355308893	2.431072431	-2.047966708	0.462313695	-1.86151339	-1.15056413	-2.675118006	-1.735961629	1.744528232	0.700835125	1.5690587	-0.588868517	-1.09082479	-1.793859053	-0.086232553	2.543842787	-1.175618802	2.680824517	0.626458769	1.61215551	-0.657698001	0.448530659	0.151764151	-3.267013862	3.699599585	-0.097366723	-0.903442668	2.047149292	-0.968644134	-0.341713687	-0.404237012	-0.929934113	1.255777932	-0.783265776	0.273218211	0.184311988	0.26806345	1.756021442	-1.557227948	-0.519827478	0.939371333	1.434863417	-0.555792818	0.667380265
-5.435712997	-0.259211568	-2.580354776	-1.331886333	0.036420302	-0.206395832	-0.55148823	-0.165608324	0.239721834	0.491306175	-0.195624238	0.589782909	3.080238378	1.776714958	1.115330492	-1.27331168	-1.184064184	0.701443379	-2.789277432	-0.95702524	-0.626153849	0.006244133	0.035771916	0.107633099	0.372138099	0.830779886	0.029702398	0.816973821	0.928543852	0.15288873	2.708349359	-0.229636062	-1.395882599	-1.496245624	-2.288820096	-0.953491729	0.4294012	1.67634302	0.04822304	0.707973386	0.380642453	-0.624049714	-0.459718899	-0.864606027	-0.595511335	0.336877279	0.57136579	-0.923819639	-0.863051052	0.537316917
0.942711698	6.159045399	1.345916558	-0.037246437	1.004839517	-2.777419721	1.828043343	0.281260858	0.45097707	-0.520807349	1.357024926	-1.796424051	-0.309760194	1.19689003	-1.265705067	-0.364506578	-0.086576432	0.369010624	0.848620927	-0.335568596	1.629999759	-1.695052971	-0.099874079	0.793488723	0.437868668	-0.705459924	-0.192164541	0.110380892	-1.063349161	0.181126459	-0.015551565	-1.431078093	2.433607873	-1.047300414	0.561964846	-0.360460506	-0.024478195	-0.755469552	-1.103900712	1.352515197	1.084367878	-1.290686637	0.804226575	1.258464395	0.537803829	-1.079254368	0.093367527	0.439983182	0.121633416	0.03847756
-0.246258649	-3.932047175	0.476896959	2.829996767	1.196560902	0.850673857	-0.222654001	-1.382143857	1.395333811	-0.505789928	-0.270245487	-1.100158007	-0.82354153	1.781179778	0.50028373	-0.615427861	0.058408551	2.545322281	-0.054929541	1.505039202	-1.28024929	-0.279132941	-1.280605664	-2.424553915	-1.45100069	0.674740432	0.179953356	1.27312549	-0.279081183	-0.348572149	-0.779769299	1.203192663	0.830995852	0.429106301	0.81609141	0.60990855	0.280933473	-0.436968231	-0.607866731	0.613270162	-0.036425583	-0.865942458	0.756183417	-0.153697904	0.500532439	2.217556308	1.220708415	-0.907100291	-0.521409405	-0.5146009
2.315528265	-0.913870662	-6.556595391	-2.990641516	1.863974776	0.064253431	1.410439218	1.12732988	0.231194571	-0.264264826	0.321409609	0.737487913	0.352770183	-0.026614864	0.250640552	-2.312640178	1.815485515	-0.72362286	0.600299377	0.172210391	0.009229152	-1.366014853	0.664782149	1.257282659	0.235573168	0.674957317	0.657812592	-1.441936911	0.111700072	-0.714741459	0.026006813	-1.29531705	0.774525776	-1.014336858	-1.190278446	-0.949185521	0.859753966	-1.057770466	2.262867663	0.569447219	-1.231235568	-0.44858288	-0.168378022	-0.398420371	-1.091465847	-1.529618726	0.466862796	-1.849339219	-0.618071965	-1.083477936
-2.268304672	1.927932375	-2.032948785	-1.446469809	1.507595631	2.794563378	-4.04430312	-3.538875165	-0.687416097	1.800055339	1.719333007	3.250196382	-0.51279174	1.84038148	0.068890956	1.386263441	0.516419976	0.77607807	1.384895874	-1.14273704	0.107692307	-1.445933204	-3.316167761	1.753937651	3.836531214	-1.197065627	-1.01682345	1.252014843	-2.746133045	0.301408546	0.467226473	0.982124831	0.785719711	-1.399296998	0.011716284	0.364460086	0.853884873	-0.953881898	0.768156766	0.588168285	0.915804385	-1.197069955	0.87814357	-0.989668989	-0.372490937	0.463071143	-0.460623702	-0.005238122	-1.276876564	-1.145275169
-3.326080312	1.41884593	1.504778214	1.415387511	1.727304902	-1.863754237	2.224945866	1.928640066	-1.661288107	-1.45647033	0.316051895	-1.136865635	1.571356761	0.66686818	-0.329229423	1.466582998	1.343550473	-0.794899202	1.965693009	-0.630036364	-0.792697494	2.126404425	0.838456492	-0.165922533	-0.459297993	0.655613159	1.10477937	-0.038046513	0.045108632	0.712503204	-0.252028472	0.543138205	1.087733956	-0.382855491	0.321289957	-0.289743518	0.774129263	-0.64697133	-0.953237942	0.034640557	0.592283121	0.271612183	0.727396171	-1.090733074	0.292530491	-1.836683072	1.042488986	-0.394368346	0.252060138	0.459965362
-1.656938638	1.267169342	-1.13325471	-4.002786736	-0.307076631	-2.666190651	3.731747215	-0.688519838	-1.826490439	3.737341751	-1.180472826	-1.045855402	0.422246209	0.389923011	-0.274885326	1.964457855	-0.435217791	-1.37374294	1.03179889	1.136462521	-3.413534941	0.543756676	-0.694259194	-0.877019351	0.492713371	-2.260904007	-0.358551418	0.930463706	0.074379101	0.267563812	1.049853252	0.282222681	0.823537734	0.090392589	1.902471436	-0.448809989	-0.318907193	1.331106597	-0.259159556	0.726566434	-0.955045803	0.467057663	-0.263889867	0.439282497	-0.446475594	-0.336771262	0.395143681	0.108009078	0.212413535	-0.221066998
2.638118165	3.013408417	-2.73547013	1.934870562	-3.512964233	0.10113483	-0.151994827	-1.229718641	-0.799126038	1.356773266	0.997924146	0.692470923	-1.914473673	1.840578414	-0.351219184	-0.623432901	1.116378535	1.695860065	0.553448645	-1.944494905	-0.725862669	0.063793931	-1.417347916	-0.136364931	-1.147157489	-0.441635821	1.076435127	1.520276648	-1.64145536	1.06344035	0.505877706	0.831970095	-0.857856599	1.278900144	0.872989512	1.152849545	0.325117421	-0.208433716	-0.289012297	-1.680529127	-0.56749623	0.719898306	-2.103136726	-0.190623262	-1.682185962	-1.097272396	1.144632242	-1.311064242	0.928434908	0.884588481
4.502455496	2.381833644	-1.951683507	0.423646373	-0.903935762	-0.941399768	-1.141061305	-2.951362343	-0.985960646	1.853180695	-0.02360626	0.238029323	-0.63269098	1.433750505	-1.345248571	-1.549062647	1.248958319	1.689032865	-2.167063343	0.125586709	1.421822836	0.227626073	0.277323837	0.624615	0.702137847	-1.033875969	-2.197276032	1.324363771	-0.539686148	-1.318285806	-0.537439191	1.141818562	1.474177458	0.153821549	0.113669222	-0.730663936	0.249124409	0.114600112	0.915023442	-2.395863537	0.435890867	1.286331819	0.325715482	0.315535956	0.24216653	0.21562497	-0.423573174	-1.1149891	0.67942482	0.524902718
1.768915125	-2.891557693	2.941555446	-3.175896242	-1.763519414	0.493512929	-3.016849711	0.299784337	-0.982790316	0.611189155	-1.79194049	0.624970269	-0.745379387	0.508757367	0.413168966	-0.595046348	1.01873103	-1.755030544	1.270209964	0.840362893	-1.141450801	0.177354258	-0.509966883	-0.313184883	-0.097482113	0.656671843	-1.755692817	0.160098072	1.239607081	0.480472126	0.499665264	-0.257583555	-3.442484288	-1.60307191	-0.43796783	-0.102422207	1.183939829	-1.667635485	-0.246521946	2.471886339	1.918501903	1.603805285	0.614623211	-0.116354409	-1.267002303	-0.855299488	-0.730518042	-0.299944632	0.80596168	-0.377314376
-1.947215155	2.358915795	-3.274079713	-0.478285699	0.848600701	-3.674620414	-2.702325534	-2.627701807	-0.232319242	0.111478204	-3.078449163	-0.495355925	0.756966597	-1.680570935	3.288572783	-0.238076494	-1.660580624	-0.261770798	0.827078486	1.832657837	-2.159218289	0.802527408	-0.05847812	1.191240703	2.704245634	1.62101144	-0.800702808	-0.103184317	0.202810097	-0.386681223	-0.724240711	-1.397504796	-1.063883187	1.95033617	-1.122399836	0.806025039	0.252469518	-0.080358183	-0.930330601	-1.450736527	0.150900289	-0.085137641	1.913010757	0.639451425	-0.889288122	0.187568045	-0.688775806	0.442547676	-0.628481805	-0.470099865
-0.925064475	-5.663795815	1.629265749	-0.828027194	1.022425735	0.764921861	0.828065305	-0.141029052	-0.258283865	1.219553519	3.313334883	0.42800449	0.982989424	-0.145066236	0.580816817	0.393704649	0.556215145	-0.388592688	-1.522256751	-0.080200252	0.59590412	-0.093114582	-1.397504375	0.468205064	-0.704324474	0.774441451	-0.96211245	1.700700444	-0.709192517	1.683825814	-1.166493117	-1.086668597	0.006848439	-0.287280277	0.815806377	-0.777065492	-0.964544911	-0.815724286	1.16878047	-0.203255449	0.024609505	-0.248747311	0.124546189	-1.662752348	0.481659116	0.160382587	0.911670962	1.948693367	0.38578022	-0.310081486
-2.939228465	4.244692381	-1.278999785	0.872653913	-1.538497137	2.995308946	-0.225408283	0.466087414	1.071324505	-1.392645416	2.068268157	-0.941804533	-0.267992211	1.067028002	0.82196417	0.380689724	-0.546449817	-0.277321145	2.928289513	-1.517535124	-0.75726629	-0.197277301	1.288088809	0.940132899	1.286984041	0.514923426	-0.484153027	-0.982559696	-1.07167651	-0.222130094	-0.195251788	0.344826595	-0.769253027	0.190051356	0.795038007	-1.691752599	0.087088557	-0.727027101	0.768014419	-0.453552894	0.23741016	1.153350131	0.307367071	0.669023434	0.684795957	-0.026240174	-0.411957044	-0.379477318	0.224757001	1.220120383
7.399560347	-1.363518671	-0.352051084	5.580065995	0.101069784	-0.462120967	0.054515902	-0.073236817	-0.93709116	0.731653062	1.101979153	1.221504874	0.425975631	0.916529598	-1.096379389	-0.165649964	-0.851644226	0.600145726	0.565861882	0.513147508	0.280278774	-1.142173049	1.282940169	0.540697092	-0.3105167	1.713815181	-0.565093906	-0.386634447	-0.147061292	-0.479192112	0.419097016	1.182135558	-1.011396554	0.117068884	0.303644231	0.399291639	-1.224514837	0.410727762	0.877625929	-0.554492266	-0.163042432	0.406777773	-0.281377903	-0.516534132	-0.904213601	-1.5215867	1.444074574	-0.520629101	-1.181145363	0.887455452
-0.17160114	4.88409883	4.426817441	-0.390598712	4.123294739	2.1835864	-0.212587989	3.763635042	1.137657589	-2.271663844	-1.208301649	1.347707459	-0.407441647	-0.25962772	0.395156477	-1.071440102	-1.284785247	2.22915483	2.664404521	-0.911948164	0.113047786	-0.170728328	-0.421235198	1.539170542	-1.41762453	-0.619924784	0.073806992	0.447370453	0.651803471	-1.445350829	-0.253677984	-0.628863977	0.372509767	1.239563553	1.030483255	-0.671637702	2.305781005	0.816252543	-1.048349909	-0.384662703	-0.468042774	0.416285274	0.263701751	0.040421852	1.529742711	0.034018779	1.946585124	-0.122151671	-3.126580038	-0.066690563
-1.752907369	4.777864196	-0.224636915	0.147836344	1.697396707	1.846929534	-0.416056268	1.317884014	-1.021089584	1.59361353	-0.835606464	-0.245671335	0.974284065	0.167198186	0.107688993	0.36694219	1.410533995	-0.568857036	1.275852688	-2.429324599	-0.2324691	-0.521317528	-1.611103334	-1.662943006	1.513934856	-0.315307446	-0.271945713	0.397053048	1.856398012	-0.654911367	-1.137113882	0.142090202	-0.712318623	-0.376914287	0.628443874	-0.383756267	-0.112249504	0.354031438	-0.514244942	-0.406896707	0.913150395	0.439792483	-0.28239548	1.027306572	-0.551405527	0.093959157	-0.260335754	0.137354778	-2.417681106	-1.074407155
-2.770398522	-2.362477835	1.031069382	5.969496672	0.411448143	1.101398409	-1.441747305	0.029285275	0.273017787	-0.056570615	-2.52580883	1.237293099	1.648559017	-2.057342611	-1.31681344	0.731784811	0.853183688	-1.456440089	-1.380749195	-1.266308655	-0.284864316	-0.242514567	-1.231222194	-1.715024411	0.621537436	-0.574853485	-1.30635637	-0.736935936	0.351586809	-2.339405376	1.75846299	-0.39642017	0.875271051	-0.98538361	0.388136863	-0.394717731	-0.843657241	-1.085784792	-0.116471206	0.264260176	-0.491319125	-1.072104773	-0.249147213	-1.212202547	0.63142468	1.223080427	-0.574332215	-0.38294711	0.073795817	0.23199921
-3.432661405	0.988827278	-4.075547231	-0.070629958	0.351134419	0.912518323	2.421923645	1.713583875	1.888472065	0.68496022	2.071113759	-0.842870402	0.804324291	1.611637795	-1.186717279	0.282047674	1.697407998	-1.40040166	-2.413844448	0.772571301	0.825281579	-0.682670648	-0.908798068	0.54176453	-1.200593604	0.41104708	0.792100046	0.504281713	1.29019929	1.678772496	-1.983372294	-0.748841955	0.693873741	-0.905820664	0.087833776	0.35104797	1.661408661	0.05211279	-1.452217853	-0.352226273	-0.072058417	-0.007924665	0.947933831	1.587863995	-0.038781252	-1.190910128	-0.662663212	-0.429582171	0.088564061	1.020279314
-0.563299864	5.150580841	1.498784698	0.824037475	-4.26116193	-0.16685918	0.490394733	-2.387154112	-0.98553774	-1.450943677	-1.066966828	1.076617213	-1.883089847	2.892872202	1.670233812	0.053810321	-0.593772504	-2.588037755	-0.730393704	-1.133590885	1.865574363	1.05139781	-0.858341684	-0.193221124	-1.505732763	-0.475519572	0.140580331	-0.328871825	-0.299106296	-1.2832732	0.799563414	-0.465679078	0.748838699	-0.960573868	1.124260266	-0.040646372	0.486670818	-0.332379042	0.317587951	0.616717589	-1.397269963	-0.233069063	-0.105459406	-0.39312698	-0.795519128	-1.065847951	-0.683280599	-0.018714343	-0.335198515	0.311050043
-2.507051853	0.660815283	0.122420923	0.913022459	0.540110038	-3.160709543	-0.48408997	0.143028803	-3.269672579	-0.929032838	-0.98082005	0.532573928	1.410737302	0.551785135	-0.825139908	-0.688451477	-0.050257111	1.267531411	-0.235489982	1.243594217	-0.077406316	0.35137432	-0.035965589	-0.03887528	0.919768928	2.287323967	0.832585651	-0.435853008	-0.999127411	-0.812137043	-0.052706063	-0.266236815	0.071988981	1.920550391	-0.15296569	-1.139843171	-0.806089836	1.443838586	-0.205741787	-0.367543192	1.101715172	-1.233170089	1.454364202	-0.280080387	0.550288236	0.079693773	0.624426854	0.772126708	-0.292318727	0.731515145
1.643455424	-2.62234778	1.612908036	-2.710872481	0.665366109	3.503913276	-0.442739787	-1.336078302	1.297164812	-1.578388379	-0.114515547	-0.768771533	2.194929383	-0.002044957	-1.9760601	-0.348406852	-0.470721016	3.154499252	-0.927339129	-1.892680283	-0.961166902	-0.975383132	0.617098939	-2.066518705	0.601818783	0.003243444	-0.469217954	0.168076552	0.047475607	0.262115066	-0.973390714	0.518543814	1.320774339	1.275510668	-0.439898998	0.824533108	3.028302174	0.866523106	0.53825715	-0.447990635	0.614704314	0.407452249	0.116311464	-0.544586712	-0.452992225	-1.421774472	0.557983842	1.310280605	0.099911847	-1.104808972
-0.448374979	0.636422309	-5.442942083	0.043659682	0.828047734	-0.913802298	-1.639381366	0.178935657	0.341874715	1.160779134	1.524902802	0.640623533	0.948752403	-0.541882395	0.78861859	0.612152751	-1.685372507	0.13674243	-2.706767343	-0.071197688	0.250988474	-0.153692084	1.832286067	-1.096894068	0.393981919	-0.25510662	1.681628213	-1.363246503	0.307915627	0.248090713	-0.878963662	-0.320825806	0.791832396	-1.185892408	-0.807135198	-0.158780503	-1.744805669	-0.485620485	-1.78023035	0.790009862	1.59643421	2.769512336	1.732705658	-0.326077727	-0.800629401	0.680696439	1.144028804	0.309583796	-0.487498767	0.674728232
0.583504009	2.625419554	-2.055667151	0.999031504	-0.054546283	0.182367213	-0.409085782	-0.044466431	1.129712763	0.370908636	-1.098066162	0.01251173	1.061706537	0.455487836	-1.002136912	2.702116566	-0.784616456	1.272674619	-1.176798968	0.868760993	1.392026944	1.144234946	-1.02901262	1.917858677	-1.974734758	0.911770288	2.687357355	0.022332488	0.722541486	0.44082571	-0.083174162	0.246778883	-1.247411765	-0.608317312	-0.116652674	0.260869877	0.85807327	-0.133392902	0.164197381	-0.121230438	0.242871303	-0.263737451	-0.32949437	0.881049881	-1.017499229	0.857949644	-0.744765096	0.019646022	0.799015267	-0.017309888
-0.416128158	0.713833853	2.655733904	2.465434114	0.682060284	1.860811279	-1.232543424	-0.885274571	-1.943168558	-1.574170579	0.423636046	-0.07171084	0.713755998	1.045568186	-1.134230046	-1.02451047	1.523829939	0.856007722	0.192764487	1.355834591	0.315606076	-0.838441226	-0.81078579	-0.550884578	-0.073598649	0.817541958	-0.465191942	0.984596671	-0.328990077	0.544648952	0.888751887	-1.021080249	-0.816256696	-0.438474852	0.13336666	-0.031115001	-2.54437025	0.041820467	0.564692689	1.41217216	-0.128269509	-0.220742386	-0.488439698	-0.152375108	0.026344253	-0.154540269	0.045326158	0.83068473	0.572657095	0.088923536
0.115665612	5.445402434	2.175134253	0.663033943	3.345233593	-1.055689499	-1.616087818	-2.01847166	1.194747016	0.412441356	1.343020228	-0.44086061	-0.882254436	-1.053566617	-0.182993091	-0.138971304	-1.262871251	0.817159473	0.503621484	0.723046918	0.808357329	-0.134357973	0.006238667	0.519807652	-0.389035371	0.701977655	-1.877747936	0.116670334	-0.036601273	0.847789178	-0.591687595	-0.266633874	0.325076784	-0.700854991	-0.99444811	-0.6058148	-1.487016352	0.112677319	1.132021548	-0.022659011	1.107038891	0.839833182	-0.005489293	1.199777013	-1.301240174	0.421131193	-1.017847426	-0.342575165	0.396774775	1.394666889
-2.753927288	-3.102723614	0.595148926	3.62191631	-1.051454254	-0.170307505	-0.013568078	0.062096425	-3.028393969	-1.92866301	0.608858831	-0.424164596	2.922550605	0.286870521	0.184148173	0.51282362	-0.21636335	1.135193017	-0.381319369	2.077133495	-1.799405991	1.34036685	1.530621486	0.018574586	0.271850314	-1.60493617	0.135269192	-0.432189458	-1.218367721	-1.511933858	0.218377685	-0.756811341	0.26514491	1.13302644	-2.135769406	-0.211994877	0.71166103	0.562901502	0.197576951	-0.337365784	0.566965371	2.086544771	-0.357488079	-0.635610395	0.531464812	-0.419824517	0.23987794	0.34276455	-1.182046136	-0.460479585
-2.515431829	-5.644531751	3.100414506	1.962126702	3.243771703	-0.643412316	2.067098232	-2.06030855	2.224521638	-2.236608222	-0.914164413	3.222741203	0.597516269	1.290347722	3.228866325	2.456122125	-2.955696692	-1.129364704	-1.100389496	-0.483208845	2.115567023	0.446997509	-0.468141372	-2.064444853	0.484821542	0.06227068	0.591084812	-0.474875221	-2.543219228	0.034586502	-2.59350968	1.749066109	-2.286974471	0.514951171	-0.926514992	-1.80328685	2.112254461	0.603513048	0.850856601	-0.385428641	-0.745673021	0.805800682	1.279547853	1.050638009	0.093609871	-0.31119317	-0.564094298	-0.439837512	1.404862483	-0.044371822
-0.334969182	-2.885857577	0.072793715	-3.681895824	0.037887556	6.109026263	1.983282817	-2.039794804	-2.202334112	0.157921971	-2.640454698	1.399490717	0.543758851	-3.501333477	-2.809398287	-2.062597966	1.728839887	-2.962978376	1.504222412	-1.242718106	0.908075903	0.578352588	-0.364452835	-1.292118798	-1.9791712	0.961212699	1.139918199	-1.17268075	-1.873844053	0.281705673	-0.513510926	-1.001744983	0.648290727	-1.947101971	-2.180131359	0.964732394	1.646618978	1.475118246	0.99462685	1.092951745	2.350311393	1.319243578	-1.016359803	0.86378394	0.02867152	0.644879474	-0.678734849	0.78088115	-1.287609084	-0.34901591
1.745748958	-6.486403108	0.887978543	1.485444481	0.767380153	0.587099942	-1.180072387	3.415120231	-2.634244546	-1.94312386	-0.177072975	-2.635419541	1.093021244	4.589855346	2.524167772	-3.731422306	-1.448646954	-2.341733434	1.812367333	-0.051971316	-3.017596714	0.729040634	1.177458926	2.074902291	-0.539612245	1.859140798	0.123270927	-2.026477774	0.013564883	-1.080181373	-1.105291926	0.55403064	0.410842846	-1.632633434	0.15650322	0.656927657	-1.019152059	-0.833238364	-0.404980353	-0.474046049	0.669333168	-0.188294829	-1.600895275	1.333434162	0.118409831	-0.064624063	-0.015558623	-1.08759301	-0.046196388	-1.879726156
0.326077302	-2.227772352	2.806796415	3.314751057	-1.06352384	-0.23109722	-2.766293843	1.487281814	-0.400594654	-1.431358334	-3.416791327	0.072242628	1.341690761	-1.888860436	0.662921767	0.753683062	3.118596636	1.597709464	-2.27718464	1.471299881	-1.090370139	-1.265053503	-2.6453883	-0.894722024	1.473779911	0.581625994	-0.356312676	-2.595154599	1.292298457	2.064027496	1.131246047	-2.124895067	2.508554575	-2.320985516	-0.146888729	0.421722039	0.09092287	1.927693595	-0.991549718	-0.025079318	-0.96880624	-0.109650871	-1.619484	0.566327575	0.011841691	-1.894414417	1.372669595	-0.203403238	0.753442172	0.322200728
2.230867597	7.468438378	-0.070203539	0.165024918	-1.370727454	2.381937864	0.783307175	1.778286298	2.527896415	-0.934590813	-1.256328936	-0.839280389	-2.26449793	3.739111601	-0.614952848	-0.229731505	2.037368379	-0.25662756	-3.393747907	1.667270754	-2.781672772	-1.402068317	2.538114457	-0.222593406	0.822852011	1.733607373	2.453980573	1.676355002	-0.441352836	2.314146812	-1.207385231	-1.703198817	0.406019815	2.004178175	1.124602571	0.12702583	-0.553494681	-0.872364164	1.769130638	-0.381145171	-1.482331658	2.37922772	-0.168602619	-0.123318798	0.102005228	0.626128194	0.152079902	-0.749273454	-0.606091745	-0.938040407
2.950379266	0.571574811	3.053659399	-0.384819662	0.804476294	-0.518675296	-1.797329712	-2.929513386	-1.901573956	0.027718393	-0.239097188	-3.798631765	-0.246733606	1.867314955	-0.053145017	2.227615218	-1.55830514	1.611828828	-1.362672269	-1.070944854	1.202383087	-0.19716043	0.214309445	-0.277331802	2.767237771	2.280560254	-1.430467008	-0.854166408	1.015682799	1.865412929	0.803550861	2.036729596	-1.659812979	-0.324490713	1.351439567	1.154176132	-1.387122846	-1.466096146	1.6693945	0.117368824	1.242067801	0.50352309	-0.655603002	0.543751561	1.134110553	-0.32857456	0.170671327	2.391694646	-0.907008785	0.046548531
-1.619222629	-3.955979457	2.654704197	4.242773708	-0.558983217	1.04944034	3.82119234	-3.666344842	4.504692993	4.9294821	-2.194665102	1.626031925	-0.443579225	-0.249975103	-0.366517226	-0.310245297	1.598234368	-0.105262572	-0.295187848	-1.596585463	-1.956774382	3.129147726	0.056124376	1.438796071	-0.916777961	-1.444880962	1.386409783	-2.228295209	-1.065015361	1.104753671	-1.616581811	0.868108616	-0.026883751	-1.217609804	-2.351732092	-0.686354782	-1.041724279	-0.531274398	0.226601774	-0.224667488	0.754017619	0.873042454	-0.193535787	-0.937150507	0.376496804	-0.133066005	2.080864467	0.72376251	-0.418106911	0.633595716
1.650441763	1.150066734	-4.479942708	-0.943419101	-0.321873521	-2.40512885	0.911301727	0.346691932	-1.285062387	-0.400299049	-5.562246176	1.754517474	-0.546334679	2.328081459	-1.471289546	1.181097559	3.400009354	4.06720241	-0.116546228	0.43808941	2.436189825	3.60816415	0.398841292	-0.49952866	-1.679218254	-1.35647247	-1.202677034	-0.120652324	-1.292121396	0.247541497	-1.115195606	1.056822882	0.54405828	0.55089296	-1.666534016	1.819864723	-1.879393283	-1.385966478	0.517660796	1.960716033	-2.305137232	-1.505016841	-0.277624402	2.579912911	-0.510926298	-0.256341855	-0.221782375	0.411049702	-0.337593611	-0.801974804
-1.995459768	3.508306647	0.495604922	-1.254542922	2.521158983	-1.309241193	-0.429607801	1.4406701	1.375049057	-1.504962747	-1.081125552	-4.267866206	0.762532616	-4.746050306	0.751696796	1.575335423	-1.625889844	1.306163518	-0.785262833	-0.932599787	2.166793582	1.984834055	-1.219188654	-1.154637645	-0.562023938	1.825718583	-0.60771401	0.74412625	-2.425817323	-1.128064189	-0.630233816	0.752557065	-0.234674804	-1.173796785	-0.848040091	-0.368497337	-1.331882191	-0.529416365	0.686148967	0.387230471	-2.058960927	1.232593369	-0.563736265	-0.867667058	1.177862707	2.028921339	-0.219385511	-3.114719201	-0.450439297	-0.829255875
5.399566459	-2.993600387	-2.166061595	-0.927549815	-1.99217792	2.989352903	3.494430456	0.74212278	-0.748218949	-0.338629424	1.02668672	1.529976643	-1.895628228	-2.680890942	-2.077065303	-1.114155235	-7.007905277	0.098150683	1.075961365	0.012750385	-1.199431669	-0.723860045	-1.073928038	1.10659078	0.544513256	1.487199379	-0.138167058	-0.590197771	1.879860746	-1.486516411	-2.761752054	-0.446391954	1.386638772	0.510297643	-1.164227605	1.91677309	-0.278716713	0.458944306	-0.174297476	2.860665149	-1.5186477	-0.309337125	0.704718563	0.15903776	-0.836630895	-0.671136307	0.132790733	1.142328948	1.824145705	0.482470054
-1.340225748	-0.191453158	-2.520489969	2.056429927	-1.700753885	-1.398728926	0.36283361	-0.304911465	2.744969645	-1.680173806	4.663304474	4.173420768	0.152406107	-0.531795338	0.927579245	3.166254436	1.089851792	-1.686359732	2.488725635	-3.816544861	0.7959676	0.637165195	-0.963298398	-1.110117662	-1.810027797	0.792095279	0.588917501	1.856680912	0.447400636	-0.252146025	0.159185042	-0.93474516	-0.353740169	0.651366494	-0.137978461	3.249262862	-1.059482308	2.580024091	0.666554562	-1.84675905	1.402946671	-1.221473331	-0.072513179	0.528419945	1.524896648	0.024609017	-0.329327774	0.784641677	0.425380274	-0.717214845
2.149285751	-3.624010269	4.391488755	0.167373245	4.446306387	-4.10319631	3.238290903	0.342099454	1.374332847	-0.212632916	2.46921095	1.973767369	-1.890051814	1.100805406	-1.131538036	-0.522524577	-1.751523692	0.177586521	-2.966863149	0.490176025	-0.356460938	1.026904518	-2.261408721	2.134041105	0.705290767	0.075133431	-0.404834159	-3.033728079	-0.527915016	-0.211675807	1.802289828	0.596653129	-1.099384495	0.739745626	0.510198634	2.940943373	1.177144463	0.359815086	0.425174803	2.151263763	-0.056447088	0.086616961	-0.262686599	0.629272531	1.612335555	0.074494325	-1.140263497	-1.296925439	-1.109697132	1.944463965
-0.428800172	-2.333133569	-5.891590798	2.553627255	-1.254434259	-3.283461501	-0.632445802	3.483157951	2.0894521	0.571650245	-2.422435878	2.164749104	2.676339037	-2.238831586	1.024419878	1.125448329	-0.439958458	-3.067418712	0.693056515	-0.317532594	0.980986463	-3.642453088	0.21301592	1.208327347	-0.076774269	1.889161984	-1.838404048	0.845470975	-0.409275168	1.071769765	-0.259811824	0.426066547	2.632049681	0.062141813	-0.424974539	0.831369947	1.061777312	-4.168364941	0.469943721	-0.761199369	-0.683669143	0.39588956	-1.298588047	-0.612287353	0.944742927	-0.081147716	0.262201924	1.08572121	-0.498033609	3.096536119
-5.220223683	-3.998673423	2.44900912	2.696875254	3.348550557	-0.240746931	3.685436258	-0.145311965	-1.440642057	-1.604447303	0.974167424	-1.882342419	0.132597578	-0.797553021	1.6496365	0.882617256	4.133873223	-1.41785287	-0.293816095	-1.571466845	0.409972086	-1.047098151	1.72610302	0.062286338	2.537749153	-0.119852767	-1.381276161	-1.504902897	0.961194861	0.416558992	-0.691089416	-0.944959474	0.233816106	2.688989001	0.138694373	-1.031627873	-0.450007899	0.351164345	-1.187977407	-0.381571826	-0.257986086	-0.669337194	-0.760358643	0.189406216	-1.240687812	0.881365767	-1.272214914	0.44910064	0.790265094	0.388402562
4.779424334	-3.372887441	-3.939897438	3.307718463	0.266884385	-4.216632915	-5.75975629	4.483482432	-0.095908443	1.25292953	-1.612804012	-1.605770912	-5.228058364	-0.647416192	-1.77934997	-1.344143728	-0.585133921	-2.520933561	0.8914242	-3.700519397	-1.212420784	-0.020030888	-0.867784532	-2.745297218	1.654322508	0.2541749	2.0524717	-1.430918562	-0.845817692	1.39621053	-0.403698016	0.591749461	-0.099529563	1.566048931	-1.258526346	-0.376168483	0.995508721	0.568483567	1.600626134	0.638508109	0.075350048	-0.81892543	-0.036681482	-0.211691607	-0.292152969	0.264760827	1.491032439	-0.200406918	1.512261384	-0.267419042
0.318355874	-3.185791042	-0.244591415	0.538098396	1.137766307	-0.78467656	-1.69678887	-0.526846777	-1.471441092	0.198045924	-0.443208677	0.946996898	0.710224225	-1.549371127	1.086021536	0.299572728	0.815488092	-1.911683464	0.367139638	0.343888682	1.734771753	2.853603123	3.084240853	0.630104586	0.717287875	2.712123813	1.108378185	2.355466614	0.355965266	-0.769836646	-2.835526995	-1.424110392	0.252817126	-1.348692373	1.756348915	0.330371257	0.828439262	0.211196392	-0.055215113	-0.467116763	-1.676709296	0.203015894	-2.084310426	-0.683016893	-0.668364178	-0.287506509	-0.507640993	0.413051346	0.054137841	-1.107238734
7.495505151	-4.393544733	-4.636361003	-0.553644329	1.858851342	0.758584279	0.57618779	-6.070428046	4.542968363	-4.263331535	-2.073200757	-4.931099719	4.337555708	0.53336581	-2.238101859	0.107548035	0.738854805	-2.283579982	1.553390979	0.04167735	2.659414269	1.627309685	0.685177666	-0.303244618	0.593845072	-0.349978212	1.715229564	1.578477128	0.674589027	0.154031641	1.345416359	-2.686583338	-1.848192743	1.50696234	-0.797321774	0.128399089	-0.943399371	0.428341983	0.212220574	1.131296178	0.725556032	-0.034967488	-0.722828495	0.148389345	0.53050668	-1.944045476	-1.172232619	-0.311777979	0.260307092	0.166394887
0.394352283	-2.366236804	-1.582368228	-6.030754127	0.776791056	0.216550558	1.420346278	1.773915935	-4.364272029	0.723057154	-0.376711517	3.251945778	-0.111001403	-1.106049088	3.014536176	0.817620048	-0.130456067	4.003632448	-0.276762846	-0.657755281	1.734782921	-1.270905155	2.122533273	-1.564817628	-0.786921832	1.172850596	4.187777495	-2.194798936	-0.547588982	-0.444141393	1.522286585	-0.589078741	-0.295898797	-0.613797377	0.916056396	-0.22930561	-1.051263838	-1.214076079	0.229822286	-0.095020878	2.146512854	-1.74653982	-0.009780553	-2.398908649	0.066330214	-1.000090302	-0.727464478	-1.030386877	0.071103557	0.992018423
7.181402447	-3.425419488	1.050653576	-5.574979445	2.062700002	-1.139940148	-2.016911183	0.384825337	1.722062211	-5.580841377	2.234596855	3.486102334	-0.95263682	0.770019016	-2.87673554	2.565454558	1.063875688	-1.818433827	-3.324950539	0.745946306	-2.813999702	-0.604680942	1.637728019	-1.618604886	-0.272832656	1.721063192	1.093158118	1.29442066	1.473895491	-1.835972129	2.552547242	1.670775025	0.21439076	-0.971170366	0.522871858	-1.719869029	0.292217086	-0.052639039	0.366776508	-0.94832756	-0.339854159	-1.476951029	0.363160699	1.89894563	0.364209861	-0.349027344	0.812477754	0.370532486	-0.1372772	-0.195510601
1.474654808	-4.975541683	0.59711654	-1.798753546	-1.037823884	1.196663016	-3.08266912	1.006066398	-0.977703605	2.273884102	-1.093090573	-2.834499026	2.523952501	0.736172315	-0.740257317	1.86019436	-0.320575068	-2.562620618	1.162118542	1.786395346	2.089384095	-2.090701249	-0.948134115	0.568946052	-4.906683127	-0.546082108	-2.255134235	-1.597478694	-0.101786918	1.984721572	1.443416485	-0.497771859	0.357480729	0.690557803	0.885134797	-1.310804355	0.463775542	0.060108221	1.500360873	-0.443276932	0.310408263	0.147243328	2.311792301	0.920426494	-0.827539497	0.63219999	0.812739624	-0.987801876	-0.267130105	-0.078526798
0.056520898	2.006787849	3.441512866	-3.498993699	-5.267191127	-1.673227215	0.173748059	-1.294426565	-4.024983494	-3.426906248	1.099529694	-1.226421961	0.056098332	-1.601842656	0.622390951	-1.997496977	0.958212561	0.755031726	-3.980774598	-1.779010884	-0.60248781	-1.120163469	-0.449742731	0.28618394	0.206962433	-1.075619328	-0.767395751	0.452906715	1.232299147	2.081307134	-3.772442043	0.478147849	-0.010958593	0.742464163	-1.941357368	-0.170908991	-0.921361332	0.57359745	-0.501082439	1.635361416	-0.417246574	-0.613627232	-0.94827954	-0.47400723	-0.212037352	-0.354374488	-0.865212096	-0.321840705	-0.652553497	1.387836553
5.100226296	7.034742913	3.23433398	-1.962152211	1.850636972	-1.354894749	0.002382395	4.370547882	1.316025595	3.467969872	-4.898723804	0.217896401	0.744503875	1.524327609	-3.357886694	2.535844431	-0.906275641	-0.521186714	0.823046189	-0.906737371	-0.896544327	-2.297414484	0.249078454	-2.085845398	1.086427321	0.496114629	1.70410188	-1.078277792	-0.706682568	-0.665369788	-1.343814691	-0.526831184	-3.103888855	0.285185369	0.173371355	1.7225844	0.79375635	0.282601631	-1.195045738	-0.118759113	-1.335876074	0.1956685	-0.679343996	-1.008291393	-0.457604895	1.312314156	-2.262993435	1.393639068	-0.319252389	-0.471052987
-0.627088956	-3.115709983	-1.926176689	-0.877489174	0.918524669	0.249875542	-0.253510899	-2.504903484	-0.950627609	3.704356052	-0.197041069	0.833988244	1.839269415	-1.803882101	0.644384387	-2.290386924	-2.700961822	-0.666667805	-2.404074254	-0.277397758	-0.164816826	1.08177888	1.818838462	0.550434964	0.573675557	-0.968922363	-0.395277869	-0.790456479	1.397295186	1.504611526	1.04942532	-0.18841193	-1.129247882	0.904500026	0.267023359	-0.891900797	0.890507581	-0.260453691	-1.761582453	-1.65893403	-1.192901732	0.890062545	1.037335856	1.681335088	1.550690709	-0.369438534	-0.58673101	-1.000139314	1.129433135	0.586288166
2.351220932	3.081298734	-4.944922917	2.596790331	-4.525668162	-1.20492303	-0.880143605	-2.566423878	3.450387705	-1.977860059	2.865740328	-3.012065634	-0.253294754	-3.186025914	0.223456618	-2.17038981	1.598145814	-0.816446926	-0.799634991	-0.713922445	-1.664227286	0.496504273	-0.66825991	0.137841757	-1.661875923	1.3348316	-1.135752501	-2.096366165	-0.952424902	0.420872294	0.421103899	0.72703445	-1.733552416	-0.123976269	1.992066613	2.044139783	1.810272525	0.956766659	-2.608404856	-0.763990266	-0.28751616	-1.490914203	0.020116149	0.96435249	-0.999697992	0.949247839	-0.624826382	-1.533998606	-1.463245202	0.554421155
3.317404897	3.241617591	0.458337148	-0.997544615	-4.099045172	-3.487561592	0.795993817	2.514982549	1.816368069	0.528272305	-1.035720073	1.431217076	1.910860453	-4.308387526	1.206219943	-3.269139837	0.683967748	-0.911988034	-0.942029771	2.485950617	1.440886898	0.418178215	0.344563994	-2.234727496	0.716390447	-1.445930571	0.885173703	-0.525691344	1.452045429	0.175071955	-0.743033528	4.067438464	-1.003593215	0.920039464	1.140978987	-0.78700477	-0.745080897	-0.680065517	2.98789653	-1.311342917	1.436362715	-0.115529856	-0.991204101	1.617128205	0.248355146	0.088647409	-0.35570221	1.336457347	-0.417427787	-0.821237637
2.116364123	-4.621014207	1.335405643	-4.830023762	-1.381172803	-1.640324743	-2.534961948	-0.063939823	1.820847165	5.340187338	1.872453765	-2.600418362	-3.131209829	1.666247484	1.446899314	4.191342503	3.077109756	1.184111498	1.256824647	0.891993436	-0.087259199	2.878881081	2.0164216	-1.654758772	-0.861527324	3.932186177	-1.376009457	-1.760665769	0.382524467	-1.546078165	-1.938966893	-0.78277852	2.768074425	-1.59714643	-0.011356206	-0.913374647	0.775177746	2.103611152	0.625423832	-0.308693165	0.552462042	0.001415994	0.278486318	1.162295295	1.531658814	0.501271304	-0.81065882	0.193517371	0.370113735	1.092377421
2.389881407	6.987733569	0.598553704	-1.304849882	3.450555229	-1.961751006	-0.738130777	-2.72144253	-3.364546308	-0.22367848	3.457545283	-0.825846653	-2.847580755	-0.434724748	-0.211456409	-1.878946118	-1.511980009	-1.72006897	-0.185809641	-2.395587775	0.510512952	1.58642911	1.322642852	-1.69807178	-0.443160966	-1.377309263	-0.528015529	-0.821198775	2.610582076	0.630843649	1.316215332	-0.660117589	-0.087534226	-2.003285179	-0.314607521	0.995327097	-0.713801376	-0.207381273	1.094115914	-0.444163821	-1.438612733	0.954722284	1.131779752	-0.451083435	-0.630196647	-0.880912071	0.516709627	0.668126643	0.278093728	-0.605520445
3.489772168	-2.982555334	4.029881833	-0.04781252	-1.565312519	-2.970548338	-0.444389317	-0.988793539	3.125113375	2.593041987	-1.755393621	2.338780647	-1.43417203	-2.051744473	2.103134872	-3.302670245	1.221890483	3.274890094	2.170840185	-1.360153999	-1.305022104	0.898640975	-0.147703315	0.166582365	-2.410237743	1.329959474	-0.2413095	1.640303598	1.034765424	-0.780051614	0.873753112	-3.269820532	-1.777227216	0.931698796	1.967279457	0.29100126	-0.743618031	-1.560438763	-1.365623632	1.098398203	-0.084609455	1.052285906	0.19360873	0.276027204	-0.440127776	-0.132553775	0.454032367	-0.235846984	-0.157283393	-0.283166593
5.703664897	-2.463567898	2.871904663	2.51819987	-7.133546006	1.24029656	-2.57560525	3.873966591	-0.718438425	1.478999177	1.475227512	-2.381909393	0.071404315	-2.529299819	-0.220867145	0.851924928	-1.967349332	0.841561596	0.896219096	-1.028026859	0.392315133	1.162963111	3.833745726	0.756871532	1.935269169	-2.706944042	0.800486407	0.932164252	-0.751420811	-1.797739317	0.268405205	0.926353503	0.597066437	-1.018099932	0.186081588	1.404723619	0.168345211	0.112285241	0.819133377	0.371433051	0.448647007	-1.803650293	0.081315817	1.060590949	1.08830925	-1.008869209	-0.847039665	-1.4191862	0.658886478	-0.248027769
2.950960588	-1.668636336	0.810460148	0.370871683	1.713202575	2.807448265	1.617029328	0.156000915	2.0787646	1.260665534	-4.247632679	-1.104261466	-1.010756153	2.298194313	1.805710699	-3.189259494	-0.697356411	-1.705567575	-0.813342734	-0.696935894	3.812224545	-1.418731862	4.170382186	0.632306298	1.210949934	-0.841780842	0.257269876	1.848909249	0.142809503	0.220045355	0.613444601	1.673855683	0.82488045	-1.360606582	1.314066579	0.597077561	-0.823653447	2.525983025	-2.006134379	0.143978355	1.267595249	-1.475458	-0.171544983	-1.554641882	-0.652620465	2.179872447	0.692130445	-0.474059477	-0.083912723	0.30492837
1.826649879	-1.541228695	3.753194474	-4.495231832	-6.585969378	-0.280133981	1.326207577	1.123752217	2.86239639	-1.53317409	0.282730684	1.663720867	-1.32110043	1.822029914	2.181393788	1.001239364	2.149413902	1.041943144	1.89165821	-0.112542906	3.604462783	0.988765149	-0.42673815	0.076706966	2.92346461	-0.323101303	0.649696996	0.399121238	1.136357254	0.106790996	1.597661539	-0.157687928	-0.955810982	0.879786255	-1.990779971	0.492938513	-0.590044299	-0.483006475	-0.70665086	0.358257181	-1.478885209	0.273182992	2.612341424	0.126989414	-0.433293521	1.313220313	1.295374145	-0.681218627	0.856214618	0.212001334
1.403441344	4.491649116	0.371698244	0.599410539	0.281216937	6.149053573	-2.058122229	0.731689567	2.788976534	1.018555854	3.474394736	-1.480371443	-0.909978577	-0.849893805	1.671446457	0.858910759	0.474057192	-1.089864524	-1.194356455	1.478330468	-2.065471264	1.67759366	-0.093817055	0.365745906	-0.356925761	-0.49817334	1.006203969	-1.426779689	-0.136964577	0.636755059	0.832900924	-0.64384967	1.473428223	1.952451082	-1.009135718	-0.092178937	0.03946591	-2.125065037	-0.005013323	0.110429091	-0.734276349	-2.395568024	-0.310595331	-1.492060928	-0.694394388	0.095806596	-1.694587426	1.330392915	0.265807419	-1.054780285
4.920127718	2.062250334	-5.709309394	2.537534613	-0.017077268	3.658746082	2.807951458	3.821047162	-2.045935586	-0.071225513	-1.84175966	-2.209183941	-4.820161226	-0.125357244	1.119415629	1.407779016	-0.704423417	-0.223899131	-2.235445392	2.978594781	2.315924773	0.959445754	-2.765543557	0.779385723	-0.150091636	1.348995902	-2.875073001	0.986088345	-0.303227964	0.960864236	-2.002642232	-0.546105373	-3.905131622	-1.071766747	0.328413313	-1.462550041	1.011156805	1.831111309	-0.990201678	-0.46528242	1.231266687	-1.310484617	0.086364929	-1.547389476	1.927537492	-1.705152421	0.982168928	0.449721413	0.180918306	-0.560230034
-6.498135033	0.537683437	-0.878191561	1.08454094	1.279505272	0.388770252	0.42305508	6.091943728	0.303486275	0.352424348	1.468468915	2.675851143	3.26078603	2.152351196	1.430661376	-2.867977963	-0.979775316	-0.506056441	0.885634544	0.145531076	-1.198516392	4.189565137	-2.115936527	-3.276314061	0.287156925	1.102114787	-2.561190645	3.437691712	2.3029413	2.17376485	0.976528166	1.923012669	1.1659027	0.103417404	-0.72057842	0.180701446	0.420132669	0.834207115	-0.038362427	0.047121321	1.238155667	-0.090276167	0.588505281	-1.019324393	-1.853549484	-0.123055768	-2.668414095	-0.833540259	0.151152878	0.491832202
3.405169012	7.609428431	2.760862747	-1.938627299	1.965907238	-3.040799254	0.432291761	-1.168899562	-1.634902018	-0.414560835	-0.760113166	-1.148560945	-0.333214749	0.523631924	-2.796700818	-0.699239478	-0.171401436	-2.349283401	1.342124487	0.132807147	0.470810109	0.289483309	1.006775328	-0.234894911	0.890133447	0.69630671	-1.160026167	-1.071502407	-1.301700189	0.905446804	1.526087274	0.341492062	1.218366139	1.978775475	-1.073581462	-0.801728774	0.429498494	-0.834273091	-0.441005958	-0.27812697	1.850942945	-0.80365724	-0.965286148	-0.27986485	1.626715381	0.300922455	0.68360036	-1.4564421	0.204614313	-0.995686251
1.015404447	-4.587935253	-1.118629119	4.088105653	2.830413994	1.883759372	-0.206643281	-3.100391832	-2.106701045	-0.125832855	0.308493717	-1.332796075	-3.18538526	0.62891645	-0.280038539	-2.726012268	0.384129836	1.788575442	4.014073165	3.679571227	1.010342066	-1.494583754	-2.483253704	-3.528395692	-0.283498722	2.055748996	2.048034325	0.574257186	2.473690109	0.041509651	-0.46624049	2.281861452	0.907215476	0.047993654	-0.097575801	-1.39065725	-0.90508668	-1.121479948	-1.099990106	0.720114307	-0.413998949	-0.002871444	-0.257896396	1.574553234	0.16519609	0.578402241	-0.478274967	-0.180588188	0.081883156	1.331388999
-0.697439336	-0.126702672	-6.552380651	-2.365083375	1.974058429	-0.465166302	-1.715976698	0.645601182	1.733806228	-1.980306752	1.7355933	2.55911998	0.812644338	-1.800968866	0.042529168	-2.110728599	1.884039613	0.917529076	2.421581371	-1.821195974	0.080884148	-1.551938145	0.533024381	2.868307154	-1.566190022	0.067128358	-0.079271863	-2.181179843	-1.301150328	1.231204085	0.05007513	2.863975122	-0.596982171	1.020010072	2.589166228	-3.554945367	-2.131331998	3.517628476	0.203625081	1.800640285	-2.308050956	0.663865457	-0.388204422	-0.601656076	0.426576943	-0.551238762	-1.048630565	1.108321017	0.668023205	-1.057075792
0.56054665	-6.669434858	-1.749195184	0.303352705	3.658069143	1.823824166	-3.537043505	-1.10220803	-3.654179846	2.819390642	3.698337234	-0.755892739	1.234778692	-0.102933781	-2.256552611	1.49004919	1.219482962	-1.080999549	-0.744048938	0.435227247	1.017476364	2.122248757	-2.079921902	1.846734831	2.242781905	-0.891839909	3.979439443	0.360741468	-0.08640151	-0.887782312	-1.442063748	0.617694681	-0.431107948	0.266182335	1.943982984	0.215088551	-0.455693118	-0.910788785	-0.584097609	0.828464523	-1.704841345	0.155607955	-0.108485681	-0.99182545	-0.758324078	0.859985603	-0.86265872	-0.411733877	-0.921046812	1.092147843
-1.979032443	3.975508621	2.478109505	1.507638646	0.097097297	-2.141691505	1.135896215	-0.394003506	-1.94070723	-2.526523387	0.470611311	0.742190041	1.085464842	-1.184616461	-1.512353016	1.497410582	0.345658269	0.304003078	2.456283709	-0.784860159	-0.285569253	1.064106322	0.392701253	1.619305533	-1.666679385	0.799129849	1.436645988	1.255272376	-0.747271567	1.321299611	-2.000825553	0.723111684	0.836314472	0.602006613	0.688826586	-1.033147084	0.4351659	-1.357559521	-0.45417375	-0.283573613	1.716675762	0.010027374	0.690434004	0.002115381	-1.660049706	0.210910649	0.34090196	-0.258978394	-0.957562888	0.95883162
-1.656938638	1.267169342	-1.13325471	-4.002786736	-0.307076631	-2.666190651	3.731747215	-0.688519838	-1.826490439	3.737341751	-1.180472826	-1.045855402	0.422246209	0.389923011	-0.274885326	1.964457855	-0.435217791	-1.37374294	1.03179889	1.136462521	-3.413534941	0.543756676	-0.694259194	-0.877019351	0.492713371	-2.260904007	-0.358551418	0.930463706	0.074379101	0.267563812	1.049853252	0.282222681	0.823537734	0.090392589	1.902471436	-0.448809989	-0.318907193	1.331106597	-0.259159556	0.726566434	-0.955045803	0.467057663	-0.263889867	0.439282497	-0.446475594	-0.336771262	0.395143681	0.108009078	0.212413535	-0.221066998
5.848261407	4.424914397	-2.300197726	1.027495869	-2.815512894	-0.377214731	1.958528473	0.919495687	-1.113173014	-0.207589726	-0.855258204	-0.769628375	-1.019021887	1.687711229	-0.077417701	0.792094813	0.842762497	1.381995444	-0.541004589	-1.479538	-1.787954037	0.018892729	-0.090029981	0.915956177	0.123743894	0.647909945	0.531494673	1.945472025	-1.509504954	-0.064206862	1.288237384	1.266442632	0.506346609	0.899364875	-1.772038076	-1.162024859	0.674996917	1.315774882	-0.750741715	1.665506987	1.490513403	0.887135477	-1.772797119	-1.073325677	-0.053165627	0.311174681	-0.341696356	-0.705479238	1.648497747	0.934624804
2.944150563	-3.762613019	2.020236133	-2.373673974	1.100850173	-3.451808239	1.840417271	1.861075776	0.17362198	4.110144799	4.379990501	0.965547812	1.170958006	1.907675674	-0.15290861	-4.81827696	0.047159782	-0.909385575	-1.26165752	0.773293463	3.129943693	-1.046340079	-0.945722317	0.051462047	0.273623257	-1.255820555	0.335110729	2.069363255	-2.077547331	-2.676262232	-1.441875451	-1.684097233	0.066317267	1.570838607	-0.845924363	-0.757836966	0.429300534	0.0217799	-0.117506806	-0.263005131	0.641266935	-0.183304176	-1.953058739	2.000610613	-0.724671316	0.318580244	1.093704591	0.048387509	-0.014564587	-0.494899498
4.350699616	-4.816244643	3.600579291	-2.769686131	-1.850486712	-1.555806186	-0.220295658	2.398782696	-0.140013637	2.369329718	1.062358898	-1.409478384	0.54516377	2.7061887	-0.952263793	-1.111636667	1.48765287	-0.205169164	1.725149898	-0.212254472	0.779710336	-2.961683626	-2.576668158	2.759386959	-1.908188534	-0.128561544	0.274631034	-1.688777356	1.698081075	-0.819249789	-0.072903619	0.918535906	-0.549095218	-0.193040938	-2.376403554	1.123804541	-1.43200599	1.241270649	0.519130443	-2.693093211	-0.543418763	0.838751197	1.242935292	-1.878755897	-0.425100124	0.523572579	-0.974402187	0.62630059	0.389155822	-0.293449233
-2.001356109	2.613292442	-2.880920827	-0.014020306	0.348968198	-3.912744472	-2.442497268	-3.397241744	0.207382318	0.133813454	-3.964886465	0.7827099	-0.035779554	-0.010168338	3.225677049	0.188258877	-3.024651182	-0.52519301	-0.006405699	1.039354124	-2.105734619	-1.103784608	-0.812328787	1.330395588	-0.636828049	0.178667976	0.050908177	0.691597447	-0.991169637	-1.39607377	-1.223122934	0.863140129	1.20635671	0.302512179	-0.277977758	1.325592615	-2.34475779	0.747282014	-0.729862225	-0.898404121	1.306431038	0.071887164	0.074207183	0.206109982	0.504952649	-0.958806085	-0.691085224	1.184627288	-0.637550072	-1.180735154
-2.848408745	0.182507493	3.021156492	1.831358152	2.824193232	-1.195761108	2.583506705	2.099813183	0.986564643	-0.37504666	1.646648394	-0.054416262	0.355800935	-1.304317362	-0.272863826	-1.357797903	1.030967817	-0.912790009	-1.098462023	0.914467177	1.200580875	-0.666814972	-1.738589112	-1.568045704	0.605991832	0.08189719	1.230969719	0.515003731	-1.388821767	0.449222608	1.497452808	-1.216447465	1.258031957	-1.372836346	1.176001053	1.970172041	-1.043635108	-0.644045093	-1.562490849	-0.575879002	-0.261313054	1.276383927	-0.219258398	0.555218561	1.004534786	0.093139779	-0.084751196	0.576494137	1.313734668	-1.300764353
-2.087508575	5.62627113	-1.207407295	2.342353495	-3.517804422	2.508789847	1.645905994	1.553575185	0.350646667	-0.324844485	1.351587271	-2.175276433	2.163847406	0.573579801	0.268535691	-1.047879528	0.012114989	-0.018642848	2.773795219	0.70483303	-1.179856431	0.248686678	-0.622423907	-0.758933857	0.825530977	0.333697903	0.94646766	-1.056426548	-1.513918504	-1.008378261	1.9369372	0.67643166	-1.020673299	-0.78966526	-0.443241609	-0.348570704	-0.457914544	-0.824902143	-0.416673516	0.377890667	-0.702473551	0.429360616	0.134311003	0.388749532	1.765452706	1.011964944	-0.003372364	1.498086556	0.730179158	2.010415286
7.910623072	-0.978307557	0.363877322	7.13090115	-1.371512431	-1.46659362	2.970180784	-0.655349475	1.583393074	0.840068579	3.298790508	2.878909148	0.34098143	1.126771693	-2.521307218	3.956857365	-2.300216028	1.660010578	2.188206129	0.8498878	2.205771899	-0.742250004	2.176909715	-0.388958546	1.596200282	1.186409176	-2.31894763	-2.319339034	1.377773563	1.101007588	0.782126503	0.34235396	-0.587268714	-0.18136147	-0.395084155	-1.250807378	0.663322799	-0.780787511	-1.957571296	-0.074024821	0.029141135	0.370238813	-1.975748836	-0.212120787	-2.580832187	-0.447455705	0.108554782	-0.092616629	-0.050308836	-2.662577054
1.563221039	5.317341812	5.33626151	0.014597533	2.628036474	5.01368471	-3.225461724	2.066742123	2.041754223	-0.012267369	-1.018088012	0.752008678	-1.4692988	0.575381628	0.752745802	-0.932603488	-1.92670514	1.453880309	-0.184245852	1.521015266	1.477285328	0.339099818	1.396589615	0.126224443	-1.261577639	-1.896563658	-0.033643129	-1.126101014	-0.226632806	-0.707985933	-0.279737237	-0.204965629	1.174052466	0.987345522	-1.229541479	-1.241699257	-0.286713683	0.980111781	-1.491099621	-1.714223201	-1.609254615	-0.800366832	-0.669744111	0.98228092	-0.81748915	-2.297867009	-1.00783964	1.235356752	-0.832512724	1.639073106
-2.672719673	6.009561527	0.916773263	1.365078406	0.975985394	3.716339874	0.307263379	-0.898353245	0.070898046	2.619644067	0.178008467	0.784412998	2.102642041	-1.408563417	2.827481884	1.082079264	3.174796197	0.345460683	0.056976767	0.374054662	-0.867762974	-3.434322706	-0.650583661	-1.558281488	1.329212979	-0.139394453	0.973611673	-0.654525299	2.436825102	-2.576088515	-1.593921131	0.316898448	-0.750947472	2.247352655	1.302941292	0.333568508	0.468983236	0.172358239	1.560953781	1.392708408	1.101110328	0.50847756	0.635074283	-0.018581981	0.94779467	-1.789470889	0.138817975	-2.368006982	1.286662796	0.075298232
-1.656755812	-0.494564842	2.628998661	6.030051206	0.060010223	1.305491442	0.745137955	-0.274974258	1.270204531	0.7542397	-2.262785325	1.594180001	1.447110107	-2.191418625	-3.027684942	0.858791268	-0.894539133	0.503540893	-0.923594964	-0.109478709	-0.991532718	-1.221419222	0.70568015	-1.418446459	-0.076949494	1.655975154	-1.231126761	0.626260516	-1.314804588	-2.081384094	1.600949693	-1.264301785	-0.090914516	-0.759820772	-0.076322996	-1.096507476	-1.731531079	1.855287471	1.612560202	-0.343619708	-1.20952887	-0.328718706	1.327253462	-0.030947595	-2.12377081	-0.067130603	0.051384962	-0.803779381	-0.326045836	0.872323348
-0.753695232	1.994445282	-6.014913069	-0.489413129	1.13774455	1.768840855	3.082539415	0.818639296	-2.825045927	1.424707149	0.902214938	1.616721	1.57813726	0.786262338	-2.281489992	-1.173366606	0.372680519	1.735631645	-0.91198636	-0.949359537	-0.915983882	-1.326950612	2.633071413	-1.214851848	-0.859204693	0.340843001	-0.613530543	-1.449343345	1.079888029	1.461159075	0.126672521	0.416622266	-0.828935272	-1.064755628	-1.179385874	1.084971458	-1.301928968	-0.182077915	-1.440474008	0.022106376	-0.807069735	-0.75907536	1.791103371	1.168787485	1.743828794	1.328687358	-0.164782503	-0.673048614	-0.834900745	-1.636662146
2.945599412	5.85676841	2.339648577	0.270388346	-5.261568906	0.198316497	2.111235305	-4.533387393	-3.337053176	-2.43048061	-1.394550482	1.442572225	-0.04891867	4.38219129	0.815505103	-1.034734943	-0.39880488	-3.020531998	-0.19222746	-0.096935939	0.133933877	-0.181362269	-0.349377386	-1.338002116	-1.584803273	0.645541713	0.054446753	-0.905276196	0.583691171	-3.167205559	-0.034473096	0.389778408	0.142392849	-1.618564291	0.322323325	-0.945769973	1.355493935	-0.358944079	0.690884951	-0.8209456	-1.872517842	0.211695998	-0.616746926	-1.132688303	0.389864567	0.474471931	-1.520696372	0.209048039	-0.434047354	0.705794447
3.203215774	5.110263044	1.096613327	1.927733158	-0.104755705	-1.585506562	-0.336864744	3.773909541	-3.027549313	0.212443312	-0.874382346	1.552973226	1.762699699	-0.030877684	-4.189184505	0.425201471	1.079989359	-1.526980058	-1.55857215	1.016317862	1.424080449	2.295262037	0.02242915	2.004988782	-0.980649394	-0.432411392	-0.829968051	0.3459179	-0.557275431	0.567912837	-0.318132297	-0.232485486	-0.036437168	0.910944848	0.959163665	0.731971839	-0.320505488	-0.242074489	0.487575692	-0.459339684	-0.266396928	-0.438784734	2.264343129	-0.665244487	0.690301209	-0.299333399	-0.366835039	0.053044734	0.375594294	0.15882159
1.924554148	-2.602092225	2.16979896	-4.829618931	-0.542665485	3.102899508	0.548416339	-0.621358142	-0.150391453	0.257606427	-0.927890992	-1.482262282	4.628815687	-0.410075551	-1.156203869	-1.544599466	-0.245347927	4.375821529	-0.687666449	-3.261925282	-1.870251316	-0.426631884	-0.92384382	1.102044325	1.375830843	2.229542846	-2.214269461	0.559899597	-1.969018608	-0.727892578	-0.83342222	0.524254427	0.44151017	-1.182778521	1.184533665	0.051210362	2.001043599	-1.088175859	-0.087040041	-1.021027365	-0.973525018	-0.396591424	0.617713279	0.940429399	-0.491875247	0.481937578	0.181502831	0.412741394	2.131774802	-0.481757478
0.276595611	3.055932345	-2.461990127	-0.613026231	-1.939019367	2.217456358	-1.189686128	1.077585006	0.489147421	2.13575215	2.539506382	-0.76223766	3.805297829	1.259195997	2.622599784	1.808193692	-1.537792427	-1.022090495	-2.072283969	-0.197871717	1.574165201	-1.043059765	-0.773896214	-2.898696332	-1.839723446	-1.345303169	-0.238710866	0.145780112	-2.466969093	-1.574270252	0.574259497	0.444589616	-0.366295535	0.002913079	0.489394716	-0.623007375	-0.557393176	-0.56437362	-1.868827652	2.542842819	0.105799326	0.505273304	-0.551584723	1.070989752	0.688007788	-0.437397813	1.137587629	1.532327575	0.294565623	-0.504148085
3.195758256	3.210179309	-1.80948286	0.263651902	0.546201726	0.113742754	-1.686216811	0.030216563	1.033154438	0.646294886	-0.715751083	-2.393704528	1.905192046	0.313503505	-0.029498939	2.519992679	-1.771398579	2.78357248	-1.452836133	0.807578009	1.215905676	-1.051956348	-0.640281256	3.620955645	-1.835292818	-0.433385273	2.196289549	0.349403967	3.863149087	-0.728392103	1.4244362	0.133236173	1.494326956	0.803973361	-0.575147072	0.776702024	0.24662556	0.623451351	0.388286257	-0.313894328	1.708934639	0.936814453	-1.846236426	-0.076079787	-0.594495827	1.454505973	-0.467736021	-0.398916014	1.327546736	-0.689133936
1.250382806	7.636820755	4.800534653	-0.718900785	0.309325393	2.490827789	-3.2893709	-0.719183041	-0.873729157	0.832763546	-0.858040869	4.935176994	-0.47196732	-0.84012361	-0.350688387	-0.547057099	0.796311152	-0.787147155	-0.615596889	-1.66470815	-0.01299872	2.009712686	0.118294834	1.955916835	0.88313456	0.852025515	0.871030272	-0.445628453	0.0129313	2.998074414	-0.008837867	-0.981022326	-0.349072765	-1.195669859	1.404418145	-0.368343527	-0.672368222	0.677622911	-0.703897343	-0.039025294	1.27267518	0.633485077	-0.642609334	1.679367578	0.470710971	0.936677778	0.706264305	0.141227408	0.985703684	0.812601934
0.17066484	5.891239431	0.70327636	0.821737616	2.298904676	0.94127615	-2.365767081	-0.64504809	1.436865107	0.678591022	3.047159505	1.552214483	-0.728219182	-0.586431808	-0.897378689	-1.78140932	-0.244106877	-0.535720445	0.322001573	2.902635628	-1.166250066	-0.269451707	0.128533406	0.796647079	0.3010853	1.023118234	-1.479929724	1.091803568	-1.369581216	-1.401809822	-0.881629863	-0.65927729	-0.194953277	-0.650056185	-1.963559674	1.165234207	-1.702277519	0.316910014	1.337663303	0.710686453	0.196764582	-0.551201968	-0.43743305	-0.235422697	1.159991122	-0.993353932	0.350910475	-1.332101371	0.870130207	-0.599957799
-0.997553486	-2.590002457	-1.766526882	3.498413484	-3.524087942	0.019933156	-3.007707471	-0.461642519	-4.475437736	-4.037026575	0.638210648	2.017458972	1.753341448	0.413586613	0.783098339	-1.03956581	1.465555401	0.928728085	0.557688746	2.963793693	0.100858005	2.181711851	0.057517511	-0.207534366	0.564772704	-0.989150427	0.117978776	-1.131551985	-0.119603367	-1.08244781	0.288944342	-1.449898796	0.339235822	1.33742815	0.285367195	1.460847598	0.983260646	1.592598147	-0.690415788	-0.615567687	0.110008985	0.800181382	0.600891073	-0.755259959	0.656306507	1.853498386	1.204178349	1.640903478	0.978248745	-0.312842738
-0.251759205	-1.185799024	1.77156991	1.872847871	2.614231457	-2.001066826	2.709296846	0.997444946	0.602328001	-1.043021481	2.193120411	-1.671226149	-0.569004022	-1.733084568	2.76589814	0.213638271	-0.564985542	2.612323923	-0.394156626	3.31176384	-2.618480394	1.158229721	0.632625413	0.39263819	-1.247620751	-1.829677878	2.18518354	0.615102633	-1.444818406	1.724807834	1.077806042	0.490975571	-1.215295225	-2.770608439	-0.000225292	-0.23866823	1.717697115	0.389546725	2.600328881	0.140881089	0.097692568	-1.342168414	-0.443218162	0.120930631	-1.64135908	1.21941448	-0.193420829	1.144174732	-0.780398445	-0.083849111
[truncated: 18 more columns]
