# Supplementary material for: Emotion recognition using Kinect motion capture data of human gaits
Source: PeerJ. 2016 Sep 15;4:e2364. doi: 10.7717/peerj.2364 (PMC5028730; doi:10.7717/peerj.2364)
Supplement: Supplemental Information 1 [file peerj-04-2364-s001.zip › kinect_features/kinect1_natural_vs_happy.csv]

1	2	3	4	5	6	7	8	9	10	11	12	13	14	15	16	17	18	19	20	21	22	23	24	25	26	27	28	29	30	31	32	33	34	35	36	37	38	39	40	41	42	43	44	45	46	47	48	49	50
-1.827248638	3.077155536	-0.612512055	0.340449331	-0.470906934	0.590003062	-3.354426591	-1.609266742	-2.034211183	-0.551807832	-0.436490667	-2.000424715	-2.13700523	1.118729488	0.755989752	2.146859275	-0.833198634	-2.235472192	1.003481584	0.53783842	0.550368588	0.47185931	-0.876448886	0.336042162	0.222987012	-2.44624556	0.425706162	1.319778514	-1.26989997	1.819575605	0.057062603	-1.206992453	0.598391252	-0.905815607	0.089837573	0.827386255	-0.913317818	-1.853045743	-0.877631283	1.468778298	-2.050831206	-0.130143153	-0.558610836	1.234439487	1.343716301	-0.786751063	-1.310049499	-0.936058177	-1.292233103	0.329254633
1.43078203	2.536462778	-1.059416657	0.791735554	-1.528621734	-1.384631649	-1.88704645	1.05909288	0.065164069	-1.337745888	0.449202063	-2.764128308	1.927694474	-2.083728423	-3.879167796	-1.137052995	1.272706233	0.415221423	0.116205154	0.337731314	-3.324468673	1.023233592	1.492715516	-0.231105598	1.953075852	-0.151791588	-1.427380904	-0.228728917	-1.280013921	-0.890844113	0.949030453	0.955218753	0.078034479	-1.291411808	-0.392860149	1.512259385	-1.125897612	0.476109171	1.000693818	1.097240397	-0.770928358	-0.438975309	-0.863220896	-0.258623062	1.164412455	1.31993433	0.751948961	0.043888858	-0.176849552	0.947403618
0.097530264	-5.504945908	-1.573958603	-1.729293885	-2.850563991	0.710067164	-1.415442192	1.403141372	0.265255508	-0.627700567	-0.406930881	0.585193478	-0.717038579	-0.084924032	-0.159143719	0.76911309	-2.006011601	2.440987689	0.013074093	-1.631073932	-0.627896205	1.687119885	0.10379197	0.420716604	2.052048953	-0.118047999	1.10171299	0.902147832	-2.274551093	-0.55317636	-0.969691443	1.335384728	0.974800725	1.709710606	-0.053855119	0.777685506	0.905485044	-0.512194149	0.640482408	1.971200318	0.069515764	0.417445848	0.809078541	0.468198055	-0.051893926	-0.334778393	0.433800727	0.095488744	0.769246117	-1.28761692
3.936677635	-4.740995025	1.210676855	-0.640021709	-2.574757486	-0.608678725	0.861322914	1.684357471	-1.59395633	-1.991301393	0.47651612	2.129403499	-1.125378526	0.907676043	0.127839659	-1.480759606	0.653532813	1.622689335	-1.566108691	-2.201540113	-0.278419022	-0.143460284	-0.524372647	-1.007730177	0.022404563	0.5298001	-0.747757835	-2.372927341	-1.282497801	0.915869547	0.964086183	-0.617808286	-0.686549775	-0.282400049	1.440347157	-0.299484122	-1.38423105	-1.015542928	-0.032992043	-0.548468326	0.096894861	0.392561892	0.280679335	-1.091233245	0.499172997	-0.943035339	-0.991596227	-0.47767558	0.882039515	-0.10450462
-0.914081894	-0.724247499	3.334550391	-2.076083444	0.377874938	4.790390536	0.1566872	2.35282243	2.7491942	-0.903974292	-1.786751304	1.218081283	-1.654472749	-0.549274071	-0.014291214	1.591330128	-1.389601625	-1.347234771	2.074368292	3.952083832	-0.373601402	-0.369882812	0.414650294	1.141425188	-1.166788003	2.777755395	-0.306128489	-0.606145276	0.895968676	1.084220802	-0.906069082	0.373647804	1.469474919	0.602258513	-1.861936494	2.075066937	-2.098775923	0.72575128	0.839495611	1.026567571	-1.611596434	0.446985885	1.137224394	-0.839811516	1.126012852	-1.792492596	0.407422985	1.707123566	0.370470356	1.066449402
-1.882160417	3.431153878	0.356009231	-5.333320336	2.714616261	1.195791998	0.921970157	-1.979505586	-1.929514341	-0.055340643	-1.652546423	3.88458673	1.699568683	1.854803277	-1.618110018	0.856203758	-0.311008967	-1.499320413	-1.290550833	-0.046802532	-1.579849027	0.635441098	-1.173637189	1.091187506	0.172835522	0.837419449	1.311705421	1.080127888	-0.354161533	2.149445498	1.530007082	-0.517412835	0.48153048	-0.047198532	0.3982342	-1.590940963	0.178505561	0.876062327	0.377293525	-1.19529654	0.029997312	0.205306529	-0.754067722	-0.494681098	1.186994374	0.982419853	0.862893002	-0.510482671	1.122574157	-0.15186013
-1.164325101	-3.335674243	1.121376304	0.26980899	4.431535527	0.685413594	-0.305004658	-1.851313166	0.195856708	-0.781126115	2.933725918	-1.434052857	-1.85135008	0.390989122	-0.079359151	1.175224852	2.197443986	2.002867022	-1.170159091	1.127726726	1.224195504	0.31298681	-1.056465225	-0.053766382	1.317521708	-1.353688365	2.084463685	-0.321015177	0.999094963	-2.293441188	0.459180128	-0.631356968	-1.284996988	0.870070215	-0.468645625	-1.008657655	-1.243096161	-0.396717507	-0.648367597	0.395282372	-1.402935972	0.587807688	0.788365152	-0.733543107	0.747624722	0.762782751	0.715166627	-0.181050405	0.975789674	-0.80952612
-3.454123725	-5.602241559	-2.743568744	-2.469372743	-0.393508234	0.089883107	-3.470138868	-0.629698595	-0.087038985	-0.127863383	1.698987095	-1.778282833	-1.509887869	0.067048163	0.402640349	-1.664422396	-1.395614983	0.788978266	-0.049383724	-1.091646688	0.055358544	0.217941893	0.225011988	0.088940573	1.77065417	-0.557790997	0.626766812	1.968524496	1.259775775	-0.057890704	-0.117393799	-0.137079772	0.513748092	0.62435525	1.909497169	-0.299663723	-0.165958758	0.32287222	-0.298159295	-0.004943272	0.00627719	-1.490170598	0.402710422	0.788915023	-1.099673012	-1.350197926	1.881899275	0.057313168	-1.685150382	-0.373535633
3.268429743	4.708029083	2.043748667	3.972746595	-2.879084559	7.591875596	3.634360193	0.163564416	-0.874007245	2.018127004	-4.025266182	-1.001793663	2.017194698	2.221618623	0.692717085	-1.73405519	-1.125902738	-0.210572077	1.555127573	-2.199624522	0.256698493	-0.938687374	-0.4958951	-1.092287617	1.295827052	1.079332461	0.469894019	-1.056285624	0.871695034	-2.26861026	0.412856696	-0.277034248	0.606413236	-1.000322214	0.158565992	-0.057146611	-0.906489003	0.873317088	0.047801223	0.672839703	-0.343457029	-0.432517642	0.390453862	0.596533969	-0.404188121	-0.176125767	0.475587662	-0.123816183	-0.334428893	-0.67010473
-3.960089975	-1.942971008	1.057425972	0.206789325	0.217419297	3.049606023	1.141416157	-0.249432749	1.245486116	-0.232361829	0.764053015	-0.488007501	1.572803457	0.152184755	0.888087409	2.062347069	1.18704749	-0.233155948	-0.682445643	-0.894753952	-1.14683108	1.80821776	0.409794445	-0.105392174	0.947737354	-0.915760454	-1.468411342	0.733354223	0.256994652	0.351904718	0.406381111	-1.35570276	0.018260333	1.741690556	1.174965197	0.646670433	1.420928067	-0.907135212	1.475880629	-1.12491699	-0.736224651	-1.221743585	0.998660579	-0.201022877	-0.542597197	-0.587109237	-0.226026225	1.76577785	-0.730298094	0.123492721
0.783015832	5.076902685	-1.647733987	-2.508104796	-0.744556344	-2.19981332	3.153768176	1.607176479	0.448838371	-0.718877897	2.271424227	-1.063762921	1.405229512	-1.429517206	-2.108500029	1.570947569	0.316752198	-3.074178155	0.410487752	-1.955858164	0.657136746	0.953423253	0.46959228	0.912134384	0.332920312	0.981194178	-0.223386846	-1.139689103	1.696793481	0.624384271	0.313427204	-0.459910517	-0.167632349	-0.013726417	1.282131772	-0.112972119	1.82230577	-0.038519427	0.142802061	-0.169531864	0.700428739	1.850204028	-0.429163887	1.365636375	-0.896424546	-0.781119072	0.881637911	0.301928608	-1.410322994	-0.389549116
-5.177601605	0.516737075	2.169132588	-2.831416124	2.183486837	2.303748777	2.001869315	-0.3228161	-1.375615067	-0.172093491	3.716632865	0.649422051	-1.169914262	0.300773838	0.891761072	0.840809781	2.013262846	0.110334514	-0.206342298	0.145728275	-1.031111319	2.366605785	0.150147161	-0.400250545	1.46097352	-0.35483782	0.806354488	-0.908212484	-2.164352202	-0.507198628	0.464886167	-1.609451615	0.103880488	-1.347310228	-1.231716801	0.012607988	1.512187182	-0.309429268	1.127298017	1.168800485	-0.131275071	1.61383578	0.10304049	-0.691254987	-1.364138564	0.270940892	-0.304893707	1.027615018	0.347966084	0.971788832
-5.755562698	4.857905831	-1.53228937	-1.545145043	-1.491043793	0.668774875	0.360776007	-0.078061497	-0.292468877	0.544950537	-0.299823158	-0.89026905	-1.329990765	-1.301241454	-0.417926967	-1.137613846	0.428690614	-0.285548862	-0.787735341	0.239639131	-0.854832913	1.457409502	0.64675582	0.004820693	0.43138745	-0.030131956	0.289369019	1.795702583	0.719510496	1.334324081	-1.814856064	-1.039943307	-0.284729304	-0.04092589	0.054352159	0.471570751	-0.838494366	0.774083158	-0.467919018	0.70450617	0.724996762	1.424374342	-0.713030295	1.828035494	0.645039967	-0.458074541	-0.686490116	0.272565669	1.321728549	-0.323740671
2.08191783	1.984327623	5.161931229	-2.776650346	4.206316752	1.197530973	-0.553365553	0.349605187	2.881372921	-2.159803049	-0.323516421	-2.75886777	-1.655540136	0.720800803	1.032220478	0.422355376	-0.465940018	-0.73347425	-1.716223659	-0.57890631	-1.0859549	-0.348986198	-0.675448238	-2.284321326	-0.219487893	0.958770541	-0.067504004	-0.013597041	0.124028563	-0.243349732	-0.646996554	-0.151250805	0.654859654	0.610880859	0.910413627	0.941169887	-0.593296051	0.013424132	-1.132895799	-0.28162313	0.243586997	-0.531167249	-0.51526352	-0.602949926	-0.820529804	-0.785761602	-1.326174763	0.006798412	0.877102137	-0.434685237
-2.873921275	5.208178635	0.269073741	-3.452254268	-0.359178827	1.656795052	0.909379017	1.174208931	-0.490086131	1.327330252	1.182549354	-1.569650924	-1.544305275	-1.083435575	-3.687898654	1.744273345	-0.936716577	0.156135594	-0.642474221	-1.223728581	0.536803515	0.368660699	-0.815753109	-0.22649304	-1.419557548	1.114521616	0.349987549	0.72232239	0.097040453	1.232226009	0.124635262	0.401385766	-0.502421887	0.152328976	-0.964326235	-1.027120887	0.951214416	-0.543924861	0.733224377	-1.412197541	-0.373532886	-0.614200382	1.890177619	0.530003527	-0.945694096	-0.224671979	1.534895189	-0.734383328	1.865220603	1.210518746
5.520545214	7.434442611	3.658822421	0.200018382	2.75830126	-1.99511625	-2.832831518	-0.607667354	-4.021488155	1.151030377	0.093524656	-2.232823527	-1.335810309	0.628753189	2.454587165	-0.391852283	0.33300683	1.607126937	0.707188518	0.195113268	1.890358649	-0.521604797	1.697208046	-0.429166967	0.302337435	-0.055333546	-1.390839963	0.31759818	0.762985772	-0.525288152	0.690245997	1.067378621	-0.976957729	0.404062401	-0.624991692	-0.371411575	-1.587056007	-0.211318237	0.752178435	0.296946257	-0.679506447	-0.310132968	0.293746674	-0.590798044	1.015496812	1.094558702	0.38192585	-0.956649354	0.65099741	-0.358570534
-0.858877277	1.346451812	0.034189133	8.515460686	-1.359198238	2.489994689	-0.41394278	2.283918772	1.371990734	0.195966219	-0.499306171	-0.687472984	-1.518719516	0.814345039	0.798577723	-1.998458591	-0.99823246	-0.286418185	-1.31642024	-1.47420597	-2.180206937	-1.746541588	-0.52113218	2.92718561	0.695326608	1.582697719	0.989498852	0.971933503	0.221720908	1.739892023	-1.085566385	0.81257438	-1.048012742	-1.797575118	0.439464959	-0.982864302	-0.914245611	-2.630954889	-1.270846508	-0.307886547	-0.44352668	0.654898152	-0.817643122	-1.930625147	1.735192578	-0.291544562	2.501022201	-0.202592936	0.611670647	-0.536477517
3.745723539	1.031889824	-1.693318604	-0.585866633	1.971843264	-0.386960122	2.079179896	1.188115332	0.088247153	-0.575444168	3.169781006	0.270831793	-0.913182523	-1.269899232	-0.077527703	-2.304083727	2.686919808	-0.753324013	0.150612046	-0.808360357	0.33301152	-0.398276459	0.04174277	-0.938218292	-0.265348478	-3.264301596	-2.190043842	1.895436693	0.835228246	-1.1116369	-1.019650379	2.230734599	0.100188538	2.680083828	-1.936354607	-1.002364687	0.081404697	-0.431350904	1.25669021	-1.266130708	0.148427807	-1.029116107	-0.349429506	-0.833054228	0.694098922	-1.839971214	0.533438998	0.223409122	0.232977541	1.209327201
-1.442454717	4.97977442	0.224759431	2.564081038	-0.88121206	0.199493922	-3.353138089	1.102148343	5.1270693	-0.978600142	1.241376246	0.850001252	-0.954277764	1.190563148	0.907791466	0.139734721	0.351314861	-0.485672264	-0.514135393	-0.84423634	0.87089308	-0.614806453	-0.908893981	-1.791494283	0.879753111	-1.146843202	-0.733281515	0.884587477	0.024131661	-0.015439169	2.205255825	0.227715894	0.939610581	-0.971324169	-1.801627988	-0.598935609	1.356791262	-0.455737656	-1.027385129	-0.325229465	0.551092996	0.253958486	-0.938622726	0.745886611	0.891948925	-0.201252934	-0.440731253	1.195753706	-0.71789951	1.548440273
-0.595681662	0.774638724	-5.203986925	3.081528341	-1.783127614	2.206850851	1.556404313	-5.882729628	-3.679312108	-4.869667706	0.582636749	-2.119001454	0.901345282	-1.132524664	1.009829212	-1.469941466	-1.954786436	0.834396	0.369948661	1.962028045	-3.003128814	0.064079414	1.212970226	-0.446520994	-1.501275621	-1.319391712	-0.910349589	0.079843377	0.644900168	0.88033799	-1.079201029	-1.133837878	1.805044423	0.414302451	-1.539374028	-1.750881493	0.385871846	0.242006126	-1.962696484	-1.027002102	-1.033530802	-0.199615839	1.28378675	0.513454474	-1.832126029	-1.326230713	0.094890162	0.307200914	-1.157961827	0.248814152
3.240568639	0.644651649	-0.102762333	-0.592524739	1.126466959	-1.722841479	-1.166840032	1.691914956	-0.450028799	-1.858207522	0.430467666	-0.622539084	3.233747969	-0.158157327	0.448060146	-1.616787947	-0.273194536	-1.220774606	2.15257617	-0.485390847	0.832778845	0.762224646	0.571233395	0.031599986	-0.577369518	-0.237874838	1.1601012	0.009647972	-0.397315964	1.408085935	-0.769059206	0.883812933	-1.65453904	-0.738143722	-0.223427846	0.781946156	0.078311851	0.354148523	0.175265346	-1.334581058	1.456435728	1.110883735	0.233932975	-0.770181332	-0.567979422	-0.723814632	-1.386243321	-0.023744596	0.795648689	-0.211431807
-0.969620329	2.801984481	1.128366455	1.159151207	2.749759589	-1.907677975	-2.841647594	-3.228862226	-0.069836437	0.48656704	-0.728131212	0.061575944	0.852760552	1.188959715	1.232186322	-0.361992264	-1.558993675	-1.628147538	1.088130993	1.002120438	-2.863179386	-0.482536443	1.273991884	0.260445509	0.204397956	2.460904182	-0.337016311	-0.537958964	-1.496878629	1.347063181	-0.244237926	0.786460451	-0.469100968	-0.370193048	-0.948657794	-0.857884905	0.260579677	-0.555221086	-0.215568173	0.765653664	0.195889389	-0.34875253	0.410260817	2.047706511	0.039051528	-0.46511683	-0.598022117	0.138264904	0.77965499	0.926580312
2.582847775	-1.746600384	2.817145298	2.531243635	2.601213447	-4.369070988	1.7959829	0.792125357	0.366770318	-0.352436957	-1.271693207	-0.677232557	0.55191821	-0.060497623	0.653715761	-0.39046965	1.279143699	0.860969738	-0.642160337	1.07115212	-0.95576678	-1.409545829	-1.354202183	0.650032557	-1.007317742	0.339411247	0.098406564	-0.024314333	0.233133444	0.504131807	-0.679283632	0.390854952	-1.660374136	0.140300024	0.220950085	0.143114668	-0.098135354	-1.451097482	0.451046299	1.012462915	-0.221499905	-0.460060563	-1.565685018	0.464266015	-0.4881837	-0.541790704	-0.704144033	0.277213108	-0.31135384	0.452327075
0.085077649	-3.658324431	2.673277967	0.754373378	3.414024716	-2.834400457	-1.438211223	-1.390268286	0.521015309	3.840907056	0.322027175	1.041032337	1.775242633	0.989558384	-1.464495842	1.569756493	2.187427319	-0.398806524	-1.366609618	-0.12800237	-2.411212519	-0.892035163	1.568325562	-1.137376502	-0.546294768	-1.797318659	2.777083731	-0.093636428	0.09660938	-0.231564752	0.554505146	-0.269716979	-0.216972208	-0.417748292	-0.236017812	-1.703180221	0.87829387	-0.256229041	0.996182597	1.643519964	0.212073673	-0.218731158	0.810630236	1.130113282	0.135254498	0.043846887	-0.091643419	0.093362935	0.58754515	-2.620806875
0.334462384	2.382815779	-3.855313726	-1.148594752	-2.088868691	-4.329883797	2.790908982	0.406729334	2.204335563	-0.985020139	-0.404821799	-2.131170749	-0.113574811	-0.184250827	1.551392422	2.008788348	-0.58779102	-0.397812975	0.993731235	0.479332963	0.396628876	-0.223649921	1.945153447	-0.768836109	0.46960919	0.465274795	-0.378375757	-1.215925489	0.340967327	-1.296922176	-0.375281379	-0.959286108	-0.559831543	0.795385752	1.670097675	-0.415512353	-0.878686323	-0.562342848	-0.622222673	-0.224996126	-0.657222483	-0.739844238	-0.368797923	0.368030236	-0.255810568	0.550243872	0.488914134	-0.086989132	1.557772839	-0.280804166
5.176936762	-3.443401341	-2.982161789	1.085674008	2.640777703	3.200856644	1.637980444	-1.706920365	0.470163324	-3.384012415	-2.086921761	-2.469232509	-1.844554833	-2.491990253	-0.849745924	-1.10000851	1.378998347	-1.322185106	-0.015912756	-1.71528312	3.288039461	-0.016154255	-2.483710816	2.272758525	2.038869096	0.876501135	-0.804536028	-2.060583469	-0.059052413	2.042665184	0.124951372	-0.292705543	-2.394838257	-0.35892469	0.766177326	-1.102513403	1.108604748	0.357950154	2.223229124	-0.620667175	0.542703431	-0.313629626	1.41408562	-0.205440778	0.451716512	1.158326435	-0.039598887	-0.132031735	-0.4635096	0.182235313
2.550202416	-0.043981108	-3.501151059	2.71014424	2.076797707	-0.311359493	-1.291832904	1.545031125	-1.165065482	0.699837031	1.825363001	-2.665721753	0.512371879	1.883075255	-1.042011331	-1.786677487	2.064599764	0.859754416	-1.947785774	0.350260769	0.05348171	1.494087827	0.767692594	1.176290792	-1.356438641	3.381910389	1.002331625	-0.524696354	1.521872657	0.604223283	2.350123476	1.319722121	-1.070596205	-1.372914905	-0.496229289	3.171748368	0.501347696	0.224875581	-0.138431304	1.525044947	-1.522935143	-2.220264428	0.36982581	-0.193314603	0.496764491	0.204442627	-1.071764918	0.843065455	-0.093720114	1.085523796
2.763302679	4.121720214	-0.535989333	-0.649837889	-1.470465619	0.053339318	-1.682622806	-1.708344936	1.414658809	-0.349152634	1.393469561	0.030505754	-0.302091164	-0.168239477	2.278959313	-0.298033919	0.493183126	2.061017053	0.250018857	0.395653869	-0.316729835	-0.279795606	-0.180291604	1.054301285	-0.374338169	0.221779228	1.081234947	1.438907841	-0.929774521	0.357750098	-0.134616096	-0.821777611	-0.346085175	0.201672073	0.805639264	-0.174775269	-0.893805438	-1.361450093	0.355891139	1.564766079	-1.20648973	0.708149413	0.307289032	-1.153568072	-1.04831141	0.457958514	-1.09188458	0.052592202	-1.29579174	0.181173462
2.834650471	1.123258405	-0.212201739	1.501867527	1.495944173	-1.782968354	-2.620636935	-0.358012737	-3.127155154	-1.132867818	0.947890419	1.376769357	0.416690921	2.805914281	-0.211345038	1.128440618	1.161315814	0.979529643	1.665630955	-2.612537375	0.177866317	1.789572283	-0.395416555	0.117096733	0.053068887	0.794823885	-1.107250716	-1.419752993	0.583028131	0.058729955	0.359677103	-0.79826034	0.191652623	2.31268533	-0.243840516	0.020972116	-0.319240326	1.308777887	0.980516925	-0.394533357	0.196024434	-0.463683279	-0.441435945	0.53511084	0.166498507	-0.597034625	0.807879643	-1.843714929	0.446590101	-0.928041504
1.023913134	1.593347858	-2.931635821	2.365804795	2.55983619	-0.748384877	-0.739601515	3.251022676	-0.748479726	-4.184594194	-0.287360732	1.892846234	0.684384551	-0.496008634	0.657450613	0.16540767	0.141587439	0.229753012	-3.387961497	-0.284136456	-0.804944949	0.342565034	1.069109496	0.501248178	0.337080075	0.132866844	1.181589882	-0.139934568	1.366216021	1.726324293	-2.769950783	-0.076545257	0.148342026	0.255159874	0.804428621	-0.915462339	-0.01136593	0.794288889	-0.481302763	-0.043855845	-1.833432974	-1.977986703	-0.518943349	-1.656175089	-2.30991409	0.285647202	-1.568445643	0.596656038	-0.505727544	-0.525164177
0.222047707	-3.564290238	0.970250593	-0.956746428	-2.137144897	-0.502886497	-0.445936426	0.18285899	-0.877648595	0.079552111	0.220388265	-0.669582665	0.144521174	0.694835495	0.774040753	0.872456858	0.145697219	-0.082816779	0.019698382	-1.3844117	-0.641097213	-0.809263071	-1.084517907	0.91675107	0.169323636	-1.638834735	-0.100857405	-1.240227466	0.681993122	0.855608418	-0.36488365	0.268883029	0.097350539	-1.119700109	-0.229599161	1.563110475	-0.892425751	0.294563139	-0.326570569	-0.273751641	-0.762386074	0.078010536	0.383240408	0.561762785	0.222508133	-0.296287353	0.062376368	-0.472071291	-0.37619472	-0.042188246
-0.36085402	-0.528870006	4.60157197	0.632186818	1.090469554	-2.886505876	0.342087528	-0.142226405	1.47050719	-2.252072628	-0.36031864	-0.772928932	0.050491914	0.494650655	0.610851952	1.470489919	-0.332589162	-2.752595142	0.499147888	-1.30338509	-0.085672619	-0.114533414	-0.763827087	-0.104912408	0.722496253	0.193981161	-0.42851736	-0.824935832	-0.081028469	2.585636327	-0.483377915	-0.040918583	1.214517507	-1.70802775	0.356718356	-0.20814133	1.054698917	1.033711824	-0.348720604	0.832317059	1.059237467	-0.103057268	0.822834614	-0.028968638	-2.128982476	0.158894035	0.74528765	0.011619926	-0.023912516	1.381712315
-5.406189648	-1.798066263	2.808032241	1.920488371	-0.217754491	-3.233826498	-0.415477827	-0.406837751	-2.175658358	3.339155966	-1.859359861	-2.013463367	0.723438829	-0.904859972	0.587338864	0.234333981	0.770589491	0.778284735	0.572307897	0.037503142	-0.1972879	-1.794818593	2.125602021	0.496197053	-0.092633468	-0.949269361	0.259359749	-0.988123792	1.209772488	-0.500252047	-0.250199105	0.242679884	3.158143137	0.277996332	0.306075256	-1.623069129	0.152210933	1.843760155	0.426001935	-1.375914193	0.115919592	1.133772808	0.287343522	-1.890114782	-0.673725018	0.059579668	-0.754234443	0.426244902	0.609496505	0.734517984
-2.141577879	-2.123371852	0.69789191	-0.777840625	1.221762477	0.760911242	1.939488038	2.003145641	2.519083405	1.247534369	-0.180960027	-0.494120048	-0.246852	-3.007918915	-1.581000533	-0.628801997	-2.643541807	0.782083024	-0.800175839	0.529834562	-1.011292034	-0.070077513	0.620204677	1.600797256	-1.528439034	0.690387097	-1.498750568	0.206968753	-1.23961326	-1.45646908	0.191492416	-0.109695572	0.780209607	-0.341031512	0.108516806	-0.51977394	0.273614987	-0.247517622	-1.431847301	0.282735756	0.549744234	-0.18768643	0.361225575	0.518116405	1.123972878	0.493162825	-0.378006103	-1.319161481	0.174464341	-0.483494031
-2.373363265	1.354655054	1.067888652	0.243517864	-0.511583133	-1.363489569	-0.179665972	0.676300369	0.796543851	2.031957734	-1.154714266	2.208263276	-0.094132329	0.485440811	-1.03041111	-0.707650409	1.266199321	1.661777734	0.522199915	2.058598345	-0.898061337	1.499743011	0.501321459	-0.591741268	-0.483266392	1.118945545	0.32225848	-0.66476897	-0.235078133	0.32521083	-1.694291638	0.77137734	0.654370793	0.106383171	0.052573403	0.8032027	-0.083851839	0.249370844	-0.888287756	-1.309584687	-0.208075224	-0.444413245	1.565627366	0.109684498	-1.166888298	0.850942991	0.87976351	-1.265369273	-1.166040128	0.012608283
-3.668015594	-3.081373735	3.159439858	1.650166082	-0.728169162	-0.365354726	1.742219337	-1.364217836	-1.835920217	0.358539592	1.866480199	-0.625225429	1.00673626	1.0914796	0.123891658	-0.15910797	-0.666196329	0.74315507	0.592691276	1.700684296	-1.686748018	0.457652436	-2.026282646	-2.733699761	0.674312952	-0.300197281	0.750847803	0.943799502	0.969964731	2.206278037	0.368323518	2.386860264	0.450842732	-0.117241231	0.636497425	-0.00164933	1.193138686	-1.873615109	1.385061843	-0.836621541	-1.552204417	1.286841995	-0.091527468	0.080564007	0.027272876	-0.553449301	1.294804657	0.12411124	-0.905922495	-0.280473851
-4.498642621	3.462022004	-2.224452876	-0.626969165	-1.586023997	-1.231680157	2.337220743	0.927704535	2.693467186	-0.015125426	-0.102569108	-2.587601858	-2.899564224	-1.679886313	-2.037368301	0.83472119	-0.558242616	-0.490694204	0.334826501	0.569710881	-1.527237987	2.004351867	-1.152192432	-1.074209709	-0.957913546	-0.508557308	1.300777268	0.696126708	-1.150069885	0.750816091	1.517691772	-1.164317736	-0.771415296	1.027666953	-1.33635723	0.23550244	-0.488625974	0.027853437	-0.637908333	-2.121216363	-0.316342336	-0.263698891	-1.080709121	-1.174956104	0.508409502	1.452673546	1.949189129	0.217342249	-1.481225776	0.017947372
-4.390057117	-1.623937594	-0.462793574	-1.026042979	0.812355321	-0.01684893	-0.447537212	-0.563699442	0.468025056	1.748021884	-1.995043767	1.029890488	-1.542044622	1.160261885	-1.271446757	0.428644149	-1.596380874	0.591415633	-0.969093196	0.601279284	-1.769075727	-1.185310352	-0.438480594	-0.516664055	-0.595640389	-1.100976656	-1.388090949	-0.698714139	1.298127791	0.24266308	-1.051136504	-1.335437657	-0.694572401	0.595005961	-0.362882649	-0.384350317	0.329050969	0.212303543	-0.01433911	-1.232596307	-0.336941127	-0.390227424	2.738685584	0.318914029	0.798178054	-0.336822477	-0.807352991	-0.854054243	-0.67035111	1.282654188
2.847183127	2.766386785	-0.479150227	4.25290942	4.319219027	1.353732261	1.617878647	1.152303883	-2.891209871	1.502892482	0.315744739	2.008684664	0.409014234	-0.228360388	-1.686112417	-2.609244888	-2.184320852	-1.29756177	-1.040713882	0.773910918	1.526051422	-1.930164998	-1.51870396	-0.608778223	1.297658764	-0.641866259	-1.712620057	-0.272120294	1.410208131	-0.319343062	-0.466399491	0.297868052	0.677273359	2.287572379	-0.473420735	1.157107108	1.462747474	-0.814087889	-0.682378995	0.672644545	-0.56364051	-0.354919718	-1.12058458	0.308418909	-0.439004029	1.99871156	0.834004617	-0.073459441	0.697925618	-1.063389507
3.809642333	-0.54394572	2.051520948	4.062125232	0.949318387	-0.317109115	1.4260979	-1.578844901	-1.78055301	1.086644395	-0.661648527	0.721685405	-1.341346981	-0.12439677	-2.830120368	0.542743334	-0.110775234	-1.197362246	0.22882254	0.304108966	0.093162566	-0.023166395	-0.359303728	-0.841389633	-1.933027911	-0.971049418	0.71746978	-0.193806114	-1.671100972	0.75947688	-0.943268857	0.364803817	-0.664320802	-0.545363553	3.2794514	1.825435206	0.175349017	-0.991546489	-1.337288349	-0.803279321	-0.950981097	-0.836335854	0.952317198	0.183038272	-0.919738478	0.489857905	1.554487988	1.509535189	0.559823905	0.139487093
4.999688332	1.608750887	-2.746366698	0.045736389	1.506717424	-0.179534859	0.240075894	-1.020006487	2.932916895	1.191179256	1.676405758	0.510855539	0.869009448	1.638383599	0.808667273	-0.795610178	-0.067232084	-0.457936055	0.36732546	0.526607589	-0.120630554	-1.648171737	0.724612313	-0.812681364	-0.361537692	0.834596467	0.331399953	-1.410359067	0.355076846	-0.673181536	0.974748006	0.58212508	-1.204489194	-1.199672918	1.339759374	-0.6753127	0.881610938	-0.08410168	-0.345977734	0.171521743	-0.695864174	0.325351585	1.535136556	-0.656099651	0.055236051	-0.305177164	-0.472978671	1.003743258	0.44198134	0.651511176
3.801244595	2.608284988	-2.233402798	2.748302155	1.651426576	-1.357209961	-1.744348135	2.452056504	1.193729875	-1.019959764	1.852356149	2.670320011	-0.038961514	1.14423225	1.69268571	-0.312843933	-0.625525439	1.544294582	0.970635051	1.027713569	-0.214338797	-0.129447973	-0.686085906	-1.077844939	1.211227389	-1.200895107	0.571897599	-1.252554206	1.530093887	-0.166839128	-1.366285599	-0.289423877	0.603499883	-0.954749978	-1.141653225	-0.100909876	0.723087813	-0.985461723	0.928305482	0.028624814	1.369600027	0.05393738	0.412955044	0.079488963	-0.011383976	0.997647922	1.482629667	-0.246115609	0.305230256	-0.790908964
-0.516908685	-4.83976079	-1.726978148	0.199742718	0.479967494	0.491344754	1.190309168	-3.217573272	0.07355957	0.730582799	-1.051543902	1.009410414	-1.179843614	-1.403747636	-0.740101887	-1.450780339	0.84922679	0.142841548	0.135179168	-1.117116464	-1.954607135	2.491075703	2.147512371	1.020946572	0.755951432	2.138434646	-0.371941134	-0.186946302	0.100602098	-0.327535523	-0.453199599	0.366042499	0.439247238	0.119488606	-1.182815265	1.286922829	0.890146283	-1.325665225	1.743765449	-0.681084435	-0.152713492	-1.586712981	-1.2178235	-0.106791982	-1.041769601	0.311492683	-0.105594646	-0.53646856	0.396402477	-0.157211744
-2.349796611	-0.877437742	-1.567360865	-3.226043738	-0.349947091	1.1011686	3.211918399	2.630988873	1.19084287	0.327482904	-2.041687171	-0.57061967	-0.747425883	1.664410795	-0.515824786	0.731783432	0.211426359	1.388016181	-0.44287285	2.580561398	0.122324101	-1.222357049	0.255590662	-0.176078687	0.358555052	-0.127922049	-0.441378858	0.052827368	0.485968346	-0.03698426	1.702347377	1.593307057	-1.406546184	-0.325354744	-1.121218272	0.807542016	0.572404255	0.475263203	0.683624984	-0.687349245	-0.830369306	0.27272539	0.048577865	0.329460278	0.036956525	0.827583604	-0.998512865	0.323642944	0.744097882	-0.981790594
-1.105652449	-4.199914458	2.369393275	-0.295500368	-2.558446901	0.821204641	-0.853536926	-1.334025886	0.29203154	-1.6751948	1.588779696	-0.786929247	2.191439843	0.525516342	0.647085558	-0.654975848	0.495705997	-0.804411353	-1.301863126	0.097989587	2.576056132	-0.6474216	-0.746371031	-0.141122013	0.071547274	0.894836742	1.010149744	-0.164992352	1.210983391	2.120771902	-1.403124074	-2.187146656	-0.422192046	0.302867933	-2.477411037	0.402673438	0.32612003	-0.944876936	0.586491303	-0.011887382	0.125486943	-1.638939729	-0.973550997	-1.051256188	0.172094534	-0.027165274	0.378980513	0.712971754	-0.211008337	-0.004410396
7.006096494	1.248444426	4.184745128	-3.486374943	-2.468034107	2.088114987	0.421439481	0.181443447	1.954755722	-1.412083205	-0.909885541	2.733505682	-0.59060157	-1.252016941	3.19205234	-0.156341086	0.65960579	-2.787436232	-0.360836271	3.158103035	1.20272306	2.392260573	-1.9814819	-0.652554124	-0.607166558	-0.546343789	-1.313874864	1.549740432	0.601934465	-0.342483779	0.326756064	-0.552984704	-0.601815017	-1.804609965	0.240695133	-0.814584083	0.542483122	-1.117910645	0.734802215	0.69159154	0.063362721	-0.707609134	0.416154945	-0.577510794	-1.002635444	2.288703505	-0.399408895	-2.110679453	2.23687844	0.452468085
-1.007859253	-7.453450715	-3.655589907	-2.641658491	-1.38693374	1.518240138	-4.08886908	2.691012999	-1.746654097	1.923593338	-2.227673253	-0.704772713	-1.808776565	1.348868939	-0.066711817	-0.461719988	0.783062493	-0.540432756	1.34171977	2.659618167	-0.135136736	-0.562076014	1.385539193	0.190036925	0.359548464	-0.803094103	-1.455496216	-1.144080449	1.312536893	-0.851226379	1.429962428	-2.047103558	-2.228931994	-0.19318936	1.373504774	-0.14352085	0.538607617	0.752463291	-1.167670694	-0.159227387	-0.758950645	0.984965718	-0.886772265	-1.362182107	-1.231519171	-0.117658074	1.154220072	0.580711928	-2.140794078	-1.096986531
-3.797712697	-4.483473629	3.361618848	1.188875969	-2.754586864	-4.125604453	2.543998935	-2.399023654	-0.791038671	0.906691852	-0.012056901	2.224999949	-0.162873332	-0.26485584	-0.907448149	0.167300177	-0.645621663	1.391531434	-0.956686115	0.948796629	-0.355333124	1.045271737	-1.967471411	0.098803954	1.394913359	0.384422594	-2.301906777	-0.248786169	0.84419498	-0.377859963	-0.776874588	-0.826043545	-0.37832779	-0.636567802	-0.863614	1.164621136	-1.005703021	-0.124807738	-0.469828946	-1.311135342	0.672278015	0.775364819	-0.543025054	-0.049341017	0.710211553	-0.876065859	-0.849562485	-0.39113595	0.246747361	0.116848564
-4.136350457	3.207083909	-0.668020327	-3.32282846	-1.531009561	1.725910834	-0.818976939	-1.718419529	-3.111882888	-0.685092033	0.292582797	1.668790461	0.176639566	0.71100871	0.928310003	-0.920141449	1.765099821	0.708038434	1.634605977	-2.190465485	0.143177593	-1.614959515	-1.024831944	0.323982358	0.22188646	-0.05799069	1.437512942	0.283130074	-0.546214618	0.469524223	0.652295865	0.132192805	0.829694608	-0.41858032	-0.489001877	0.577779118	0.568704208	0.346461446	0.332466542	0.494897107	0.031510802	-1.0725725	-0.537950476	-0.17188205	-0.562072667	1.087754729	-0.551865695	0.912390003	-0.438589547	-0.601714289
-0.866922702	-0.182686639	5.104107687	1.785752161	3.115377882	-3.105503173	2.153938086	1.465171804	0.733874416	0.093561504	-1.598510179	0.064976804	0.420287554	-0.539962738	-1.170858166	-0.876231615	-1.744325185	-0.243387614	2.305143669	0.171480089	1.745157572	0.932545947	0.557271559	1.248187641	-1.787568178	-0.286029728	0.570026956	0.018702212	-1.745969691	0.811979505	0.252865123	-0.926554673	-1.049606306	-0.515837025	-0.013019705	-0.032886968	-1.113098864	-0.353615472	-1.653663399	-0.851384413	-0.700260814	0.059466839	1.824174512	0.85642185	-0.323447149	0.175659828	-0.501604638	-0.733967104	-0.400422605	-0.348625842
4.361519313	-2.363342856	-3.341735132	3.48498299	2.182396997	1.363132182	-1.045975726	-4.726026458	4.636402409	1.377464409	0.506411771	1.312978192	2.848327739	2.37225607	-3.255730476	0.350523238	-0.229255005	-0.618516522	1.011919848	-0.350041177	1.113563921	-0.440875025	1.163286629	0.655270007	-0.459662054	-1.221747548	-1.695668705	0.829368195	-0.970752474	0.394404332	-0.622028858	-1.576933555	-1.061577143	-1.010808491	-1.147949766	-0.153708254	0.705019032	-0.061282418	-0.042031847	0.237975497	-0.282414151	0.819041928	-1.779511531	-0.220489914	-0.167251369	-0.255989413	1.510691114	-0.04869898	0.800779372	0.615641063
-2.014077929	2.391399972	-0.68863212	-2.095839378	0.068309864	0.006136235	-0.847464466	1.584166716	0.497342605	2.750624383	-1.726334744	-0.118639895	-1.470526692	-1.436266911	-0.586400713	0.215844507	0.438260968	-0.70499254	0.150435845	0.251494223	-1.049365801	1.140625109	0.093453941	1.286501373	-0.573421423	0.781520218	-0.788674392	0.53407658	1.081748048	1.068276849	-0.305951445	0.064734114	0.653894304	0.543417125	0.62741735	0.102798073	0.252684648	-1.051183299	-0.278634717	-0.151542079	0.681260719	0.025519271	-0.336751261	-0.054259819	-0.284585344	-0.373819406	0.101048934	0.155139256	1.077279407	-0.812364126
2.2338168	3.119210274	-2.443306283	2.258097122	0.899864947	-1.432836101	-0.993356277	2.777681681	-1.952499886	1.20826241	1.576182182	0.019367043	0.951774416	-0.251832779	-1.826988393	-1.895261298	-2.077901328	-0.230903386	-1.510084236	1.125894809	-2.011431818	0.555932617	-2.955951208	-1.305805184	-0.402000007	-1.180863088	0.121417316	0.410344549	-0.824817933	-1.03291268	0.839501389	-0.208214367	-0.638240565	1.070093005	0.462701456	-0.395405036	-1.07801657	0.050293493	1.182433029	-0.631059142	-0.37536328	-0.158673073	-1.723403662	1.32231212	-0.304502621	1.003923845	-1.273873204	-0.109955228	0.134057478	-0.355183368
1.94138801	-1.03655567	3.101097934	2.343721147	1.247580391	-3.317988575	-0.091282818	0.691189255	0.354537644	1.039481651	-0.667600067	-3.290678199	1.522722912	-1.865198171	0.836592278	1.408524251	-1.103191718	1.9583625	-0.852232264	0.792509403	0.354038047	-0.029415855	-1.347173422	1.346280428	-0.412161922	1.380637651	1.478572574	1.782224235	-1.439620116	-0.847717778	0.367686943	-1.155937285	-1.648234103	0.717141602	-0.869330397	-0.963306406	-0.202305726	1.107768205	1.228835127	1.539485151	0.708217743	-0.654955411	-0.986819101	-0.418166691	-0.858877999	-1.407072531	-0.216726123	0.142460901	0.580011173	2.137910909
3.498150157	-6.171746065	0.685092357	-0.427152004	-0.077849267	0.965623679	0.530742663	-0.174173504	-0.402950978	0.381214758	-0.370015838	0.065402714	0.839470507	-2.335109593	0.684228592	-1.512966218	-1.647484191	0.859734592	-1.300473799	-0.842961644	1.535068598	-1.469699045	-0.478150478	-0.152540014	-0.952175885	0.937390029	-1.517896143	-0.037364368	-0.924598594	0.566297894	1.035452625	-1.107588925	0.333698169	-0.600869373	-0.28676891	0.969450989	0.153741331	0.663500006	-0.396576484	0.069572328	-0.744501758	0.638524199	-0.154489347	0.492659324	0.311934941	-0.017385384	-1.226922064	1.201240585	-0.050688526	0.064606551
0.808431232	-1.304403643	1.277434141	-1.301412366	-4.698533868	-0.753381689	-2.286800988	1.28223554	1.008790192	-2.033944323	1.296869394	3.248902437	1.825815441	0.844306991	-0.097312727	0.838803833	-1.975244057	0.057981091	0.546922099	-0.408915429	-0.482988056	1.102013293	0.167986258	0.984503353	-1.355051286	-0.090108018	0.400187869	-1.54801086	0.490286777	-1.23611751	-0.507131762	1.887978619	-1.456288319	-0.492673182	1.055082068	1.365986107	0.860052058	0.362362837	-0.148389205	-0.62875366	0.097031607	-0.503043309	-1.01269859	1.127534176	0.450089433	0.22734515	0.85857133	-1.65493738	-0.268535034	0.777322597
2.525820559	-4.838655167	-1.625366327	-0.575572827	-0.945493355	-0.769601922	-0.826943686	1.11898339	0.436872752	1.881881137	-1.344839176	0.973310779	-0.689215665	0.272450639	-0.806561594	-2.361884905	1.594599908	-1.251704015	1.034492678	-0.179461572	0.502378245	-0.006507266	-0.62524745	-0.77161886	-0.465347399	-0.104202389	-0.048907772	0.049960188	0.455205623	-0.227185004	0.311826081	-0.1791843	0.502047422	-0.290981201	-0.89495002	-0.536187037	0.421942422	-0.25751167	-0.618518115	-0.066830583	-0.229236639	0.638972264	1.050237223	0.768610057	-0.377589315	-0.471528467	-0.305337423	1.26080234	-0.185635851	1.152326322
-0.44374226	2.354000421	0.864128552	-1.612139754	-3.908483834	0.957786606	0.489389633	-2.741687528	-0.717045166	-0.589496507	0.863753675	-1.802476059	-0.260374377	-1.30533033	0.834747308	-1.217445862	1.045593699	-0.617098887	0.061136016	-0.408194162	0.608113795	-1.848429704	0.47988218	1.147092166	-1.183992311	0.187887608	-1.423763254	0.580670928	-0.774692322	-0.835681613	-0.812292897	0.165432409	0.829651007	0.16603706	2.172141717	-0.167800914	0.825323467	-0.783833985	0.113619005	-0.422531059	-0.902102113	1.688956571	-0.441221443	-0.213457899	-0.393115262	0.43422056	-0.392612228	-0.670718022	0.573681992	-0.128115579
0.136571417	4.451903382	-1.630452706	-3.461538878	-0.618483846	-2.453471645	1.080080545	1.661053304	-1.370128356	1.250197132	0.086718545	0.774159941	0.618830478	1.761591595	-1.196838625	0.092878517	-0.331081922	0.342126295	-0.924383227	-1.509759358	1.176563124	-0.135226246	1.227592353	1.06755567	-0.936727771	-0.038947191	0.913176501	2.149409729	0.130033213	0.565682121	-0.555047554	0.454871428	-0.387846358	1.787588462	0.819949195	-0.174399101	1.093326797	0.368312934	-1.204534539	1.496315939	0.934533534	-0.044415457	-0.305856608	-1.692216276	1.559974805	-0.272983953	-0.796219356	-0.388299521	-0.634789329	1.086488523
-2.109494808	5.553257579	-1.669940936	-1.806781284	-0.304675465	2.18966857	-3.373964934	-2.15932273	-1.206212041	1.751936934	3.581640862	1.298450199	-1.102961746	-0.305451791	-1.402135177	2.455305712	-3.645067309	1.236707462	1.990554391	-0.796766186	0.48594395	-0.655957234	0.315195777	-0.332202973	-2.186730764	-0.679023372	-0.857734552	-4.510427103	0.678435753	2.218035553	-1.036672969	-1.173894092	-0.766983834	3.121849933	0.776823815	0.742910445	-1.896326079	-0.942504772	0.247067765	0.878147842	0.036730167	-0.361723189	-0.696010458	-0.316873556	1.0176434	1.479411408	-0.310142318	2.031470281	1.147351134	0.099694445
2.974370764	5.235556417	1.050043223	-0.342614611	-2.417259174	0.318924086	-0.316604202	0.244125927	1.678348289	-0.366394936	0.671954094	-1.546542675	3.207878418	-2.516949009	-4.935785287	0.021047607	1.554837491	1.306640859	0.690672805	0.793553481	-1.89808639	-1.873961437	2.960470281	-0.877016316	4.086866873	0.390348924	-0.048786396	-2.084509812	-1.664244424	1.043760696	0.407441121	1.376430519	-0.388583551	0.566480882	-0.558377807	0.056392295	-0.609327669	0.445444896	-0.392864685	0.18662875	-1.147266452	0.557504887	0.611550145	-0.37439015	-0.174855011	-0.584715257	-0.085581155	-0.996173138	0.717133007	-0.421095749
0.727437532	-6.675512657	-1.779302308	-1.763339522	-5.134259668	-0.378227687	-1.983651947	0.473344184	2.062111504	-2.358567607	2.39317899	-0.101062071	-1.731517258	0.90006363	-1.794187659	1.941695424	-2.096629612	0.13787378	0.103785168	-0.08594546	2.197208385	0.905141921	1.557679726	-0.684611002	0.746364551	-0.155253319	-1.222999631	1.247849277	-2.712817633	0.351136994	0.220946009	2.110186808	2.101952425	0.51741972	-0.18282121	-0.962829892	0.318178299	1.133199328	-1.006782551	-0.930994441	-0.033980231	-1.439979735	-1.456546643	1.402779358	-0.187217052	0.564026835	-1.668309559	0.567021451	0.793545789	-1.582003834
6.263199654	-5.731238373	2.349314406	-0.981407502	-0.756358812	-0.453329933	3.362568755	2.720671966	-1.41307465	-1.468290659	1.652322332	3.507014706	-1.785227787	0.331472266	0.16213532	-1.921775107	0.453931708	2.731258234	-2.700338308	-1.750410643	0.608610157	-2.346212159	1.502439449	-0.747418975	-0.639698984	-0.321516584	-2.04854754	-0.485086474	-1.915380713	1.023007922	-0.303496456	-0.67660455	0.530044128	-1.335506926	-0.839416626	0.599034272	-2.269258872	-0.352721654	1.377694119	-0.121281877	0.414964735	0.938360693	0.194552359	-0.498312003	0.00922667	-1.361845948	0.530753754	-0.028901322	-0.584742219	-0.893345395
1.610915475	-0.80871345	4.036445997	-1.596777156	-0.658075858	3.698937962	-5.015383562	3.293593165	-0.017230624	-1.379018638	0.655811555	-2.276659195	-0.716436248	-2.674349634	-3.303335978	1.553195839	-1.474680172	-2.667496134	-0.197739087	-0.24209201	-0.366216179	0.943882059	0.551595268	-1.159515742	1.01732212	-0.56048238	-1.351249716	1.786194573	2.101599668	0.058152467	0.78227162	0.869829431	0.836062381	-2.482198438	-0.416096364	-2.617929369	-2.482124186	0.040260407	1.003865604	1.41802899	1.066965869	-0.971207761	1.36742813	-1.794840508	0.087614683	-0.841615974	-0.361439001	0.361438153	-0.318660477	-1.063328948
-0.137271564	3.352802516	-0.752007379	-6.559292727	3.021323688	0.951920973	3.605224182	-4.111613351	-3.051005152	-0.642470105	-2.552836663	4.761194533	1.675807395	3.566118195	0.02749362	2.060437581	-1.234452351	-1.901567749	-0.279361307	-0.234081309	-0.62357423	-2.14429136	0.181458155	2.279306857	1.159244269	0.765299698	0.134335821	2.318145773	-0.140296805	-0.05860874	2.92582714	0.568081362	0.203571989	-0.429269166	-0.840803068	-0.487706653	-1.188862154	-0.446311211	0.193582627	-1.133618291	-0.346773273	-1.172622586	0.468755008	-0.308688136	1.61062948	-0.901557041	0.074841226	0.450682762	-0.998394852	-0.720438469
-3.531288927	-3.964268493	0.093152114	-2.102950707	3.951649908	2.297490381	0.84647755	-3.556996276	1.690741108	-3.489182522	1.244432262	0.631283426	-2.585194274	1.661857739	-0.036175049	-0.701739578	2.020077104	2.768865995	-2.246009042	1.928385665	-0.046769841	1.811796583	1.068580635	0.457843357	-0.18086729	-0.897094696	1.085927888	0.500412502	-0.242091044	-2.463965439	1.167537095	0.934128088	-0.152524557	-0.960176082	3.227794471	0.308929028	-0.084646013	2.750005268	-0.839360243	0.802280696	-1.554432669	0.236738467	-0.115348237	0.218714651	0.610022207	-0.263823198	1.128084408	-0.713602047	0.762349962	1.429267259
-1.186817813	-7.02881654	-2.657848989	-1.66205956	-0.630092043	0.734635435	0.660545889	-2.342344303	0.57200792	-0.572626298	0.022581198	-1.810781837	-0.410308708	-0.592352211	-0.060032913	-1.801733519	-0.146361482	1.843336966	1.281319348	0.972095592	0.052922494	-1.572448581	-0.246330199	-1.905177258	1.729386205	2.719363245	1.211692613	1.329722489	-0.033397717	0.861388039	0.376770512	-0.004619184	-0.068483051	2.473591392	-0.15252227	1.56539263	-0.833970311	-0.455574933	-1.455866434	1.146947807	1.057903231	-0.847101693	0.988741941	0.322419091	-0.499191696	-0.508745426	0.828549584	-1.161616219	0.996130679	0.149374179
3.507098724	4.934977193	3.234111203	1.160239331	-3.046794677	6.506639008	2.60925289	0.197254294	-1.240047529	2.054784053	-1.71458842	-0.944247538	1.519255518	0.204125855	-0.505489733	-1.472459873	-1.244273141	0.221879757	-0.412475041	-1.233480731	0.646011588	-0.197475309	-0.627774409	-1.970931661	0.137298635	0.303566314	0.784190341	-2.690226786	-0.208401451	-3.339967858	0.958262566	-0.302821652	-0.584369984	0.635893666	-0.68475635	-1.392141969	-0.255479376	0.117952602	0.296764582	0.779808064	-0.942785406	-1.141665901	-1.323521239	1.306390754	-0.120214116	-2.22741693	-0.482311223	-0.325629061	-0.258435199	0.582304422
0.171341075	-4.787832175	-0.177362013	-0.11328685	4.729622173	7.086380174	0.548646783	1.68066903	2.461043716	2.233988038	0.463663802	-1.541779412	7.943985637	-1.769043067	4.241460874	2.655222641	-2.083060338	3.37815607	0.036940103	-1.869484945	0.559961727	3.941259523	2.423847576	1.187100811	-1.364303258	-1.753568632	-1.837930355	-0.135576799	0.448828828	0.13082578	0.350324988	0.264277627	1.134357889	-0.709881352	0.385941049	0.738318534	-0.009283688	-1.357541818	-0.52529976	-1.452435395	0.279238456	0.614355277	-0.137524781	-0.314424485	0.680429238	0.885314793	-0.04891222	-0.741334735	-0.379984731	0.103736399
1.526602059	5.493262101	-2.581161897	-5.012316421	1.93300347	-3.388768403	3.128198658	1.583557725	0.257559783	-1.065560485	1.776408985	-1.566000264	2.824150044	-1.428290257	-1.391704659	1.049348953	0.398700353	-2.297274286	-2.802562335	-0.69789323	2.619513669	0.586458883	-0.472625962	-0.432122913	1.856285847	-0.208707753	0.595065712	-1.828663426	1.29157944	-0.107453179	0.761560085	-0.013599808	0.04173319	-0.85686257	0.212064439	1.149764281	-0.482895594	0.125856272	-1.540981382	0.545616323	0.016768265	0.692200593	-1.038933578	0.668475797	0.605853839	-1.804690193	1.515184382	0.471486988	-0.765641412	-0.497009673
-2.720007888	-2.030737944	1.831901117	1.56308056	0.191942742	3.578217622	0.850469292	-0.329736978	-2.443032206	3.879349779	4.525204771	-0.292509759	-3.141997673	-0.123820303	2.268586129	1.632037601	2.711572886	-2.183653285	-0.618902908	-1.358621162	-2.429313334	1.818475257	-1.278079421	0.963208297	0.348139486	0.882195517	-1.502390016	-1.153993452	-0.909432944	-0.851775208	0.402050457	0.658042191	-0.570235648	1.749294704	-2.259198817	-0.213090902	0.783605779	0.772724402	-1.683237102	-0.154079597	1.47390169	0.320956763	0.412968094	-1.232818568	-0.402090649	-0.458290328	-0.252599561	-0.02232077	-0.769462218	-0.25884102
-4.299312786	5.384575471	-1.884926561	-0.654267991	-2.793389684	-0.614081184	4.162686616	0.24859476	0.721133835	0.154827933	-2.728868251	-1.038583884	-2.934911461	2.831063419	0.29082791	1.508215133	-3.107059114	3.214333384	-2.160666801	-0.538074881	0.925951254	2.092023991	1.018400497	-1.950727757	-1.166078096	-0.269272242	1.283238058	0.42510688	1.200889022	0.809138953	-0.986890645	0.716616706	-1.893412968	-1.7017318	-0.477999994	-0.607783935	-0.24347912	1.218479026	0.992516047	1.27456428	1.121158574	2.125338434	-0.491764483	-0.291576286	-1.283401573	0.560034073	0.691639077	1.094764699	-0.770556175	-0.771172878
2.991952275	2.141535441	5.322092781	-3.149778815	6.630784924	3.353238922	-0.956318276	-1.355125093	4.714778021	-2.612539629	0.391580144	-2.057700798	-2.531461721	1.712745283	1.197231751	-2.00202385	-1.657597016	-1.748022297	-1.763825406	0.922336149	-2.433915046	-2.736320896	0.246349456	-2.9123517	-0.932476238	0.036663563	0.855991451	-1.062832499	0.185980026	-0.373115443	-1.275281369	0.578402896	0.876485216	0.903808254	0.156834646	1.672427598	0.302686844	-0.229392396	0.650810385	-1.822710085	1.571493104	0.459046824	-1.801284375	0.554603307	-0.601673805	0.182202401	-0.299150545	-1.204065324	-0.560470539	-1.076883579
-0.540610111	5.544277097	-0.409040279	-0.261382589	-1.142546876	1.154388671	2.615929014	1.686952028	-0.443902105	2.485776793	0.177179846	-2.117270141	0.104719752	1.742720661	-0.278000042	-0.573945852	3.013910014	3.634461998	-1.304420263	-1.171119483	0.863657407	-0.359664135	2.177092511	-2.86757321	-1.249056674	-0.650033013	0.766718007	1.587252657	-0.167593249	2.319601034	0.449931084	-2.734954305	0.302800672	-0.938054724	-1.403522677	-1.193460229	-1.359846884	0.130490135	0.213209494	-1.026809794	1.063120674	-1.363375094	0.648251822	2.030819127	-0.419960003	2.175201565	-0.647061212	0.305649993	-0.12511104	0.889526429
3.497270381	6.737281147	1.923507735	-0.459517204	0.8502563	-1.249893327	-3.998674341	-1.950537317	-3.082296745	0.134450645	-1.173233248	-2.314599489	-2.973599538	-1.386068157	3.473011854	-0.002906246	-0.085586006	2.511374883	1.957136045	1.661710169	1.19555441	0.799293764	1.43737209	1.252268306	-0.848986891	-1.166776011	-1.037760941	-0.017488202	-1.455472201	0.385062632	0.539207307	2.513857655	-1.997259507	-2.119235479	0.116264029	-0.495434891	0.922978414	-0.979164537	0.786651302	-0.88754103	2.050600752	-1.654208688	-0.079546018	1.646263572	0.810916181	-2.070307377	1.109048781	0.251257978	-0.481378522	-1.651801141
-2.253598388	6.000471478	0.373463813	6.275148856	-3.816165121	3.691620141	1.469978078	1.880418823	1.956365938	0.029472747	-0.576265406	-0.042261298	-1.344910161	3.390850183	2.25289555	0.046736145	1.311644336	-1.624167996	-0.422745509	-0.241679124	-0.962286704	1.316979533	0.619661615	1.607435036	2.523727102	-1.608350963	-1.95288424	1.603629675	-1.465020695	1.678334088	2.100966661	-0.497858263	-1.621433246	2.879806213	3.171771645	-0.059466503	0.768844788	0.732808043	-0.757603053	-0.081739113	0.593258277	0.203761786	0.32162978	0.556226495	0.083172541	-0.483849706	-1.317671849	0.719705275	1.574508912	0.030756434
2.929565183	1.583642682	-2.714273769	-1.867541643	1.34378005	-1.684434046	2.38870796	3.198132804	-2.016274449	-1.820379024	0.494183333	1.84925558	0.503416411	-2.122368389	0.241335163	-2.432414287	0.193494297	-2.319735515	1.858901839	1.167866503	0.029025581	1.365896611	-0.115526897	0.257426903	-2.050654891	-3.171220312	-1.360326377	0.86703837	-1.566715648	-1.289784256	-1.100280871	-0.377872185	0.065867294	0.556182331	-0.343616264	-0.557525686	-1.066043437	-1.05440254	-0.22797174	1.631348919	-0.672161883	-0.785420304	0.403901083	0.12297881	0.599049613	-0.023806835	0.836060588	-0.130505809	-0.025791562	1.557115155
0.029076934	2.968508257	-0.894390995	2.655374993	-1.70554767	-0.276822961	-3.308122645	-0.751686507	2.773878326	-1.338889591	0.637260996	2.06974296	-1.938673418	-0.547466074	0.817325004	0.576384348	0.267275049	1.751148154	0.79749609	-1.271896564	0.649959182	-1.797733791	-0.626987809	-0.929457823	-0.415377742	1.57492544	-1.102312553	0.46371414	0.530245518	-1.24859692	1.928003196	-0.424265195	1.2506483	-0.469622824	-1.716927586	0.928472639	1.269148999	0.094559708	-0.767863877	1.408549284	1.963272048	0.388847049	-0.277573095	0.602993272	0.564490484	1.521915119	1.309103774	0.183390271	-1.29377928	1.2931133
-0.304838367	-0.017420576	-5.9678294	1.817953884	-2.726109425	0.793162969	-0.782234887	-4.679007047	-3.002111633	-5.205529389	-1.824638482	-0.360050734	3.62789399	-0.168587566	-1.376066917	-0.527023313	-0.51274513	0.223645821	-1.843993174	3.410064726	-0.860624537	0.411370975	0.227280484	-2.062421554	-1.738034453	0.142304409	-0.985677715	0.163448473	0.664282971	-0.490174285	1.168827574	-0.779331787	-0.55297008	-0.798641874	0.101017371	-1.006324347	0.616341637	-1.245308296	0.36987195	0.773312848	2.028807319	2.293406855	0.088193595	0.083405941	0.488147977	-0.67535449	-0.288153785	0.066500961	1.232813821	0.118686693
4.118520208	-6.924480839	-2.425703011	-2.334566393	1.364845943	0.916051113	0.715370762	3.645234263	0.898810942	-1.541016636	-0.527906373	1.593857669	2.8760689	2.296477159	1.026127816	-0.732757071	1.391776588	0.970609632	2.22288059	0.045691915	-1.957711431	-1.942485612	-1.73570565	-0.351348335	0.455469898	-2.06495673	1.51601767	-0.540076317	-0.645436585	0.624496259	0.570907869	0.436995586	-1.11119809	0.69413874	1.009964567	0.454120981	-1.871779859	-0.061724106	-2.132928957	0.424609787	4.448982576	-1.027865069	0.874545226	0.632564124	-0.108761163	-0.655320372	0.512722472	0.891331519	0.151086937	1.000546992
1.829764161	3.060809588	1.15179357	-0.219704685	2.02371498	-1.393695769	-2.336738924	-0.379748917	-0.285081176	1.043536996	-0.343584237	2.118861333	-0.462953993	-0.618340111	2.449485732	0.86761539	-0.07318745	-1.287650923	0.065879284	-0.852099893	-2.940964828	-0.255705215	0.106327724	0.150963515	0.559651381	0.518707716	-2.645575805	0.208721118	-2.419871946	-1.008582887	-2.452229592	-1.730351691	-1.182658492	-0.626539094	0.299428129	0.750100549	-1.215274838	4.045219813	1.200286018	0.281487203	-0.829384511	1.18817262	-0.196854871	1.234839244	0.466938978	0.602463498	1.42111725	1.818917189	-0.607854438	0.281950196
2.70115611	-2.795631799	1.244604708	-0.007781979	1.01309056	-1.725570761	1.836962841	-0.400230098	0.963678434	0.183028093	-1.109166275	-1.728417319	0.706754469	-1.093979656	0.580515564	2.264304401	1.548002091	1.193057849	0.518351191	2.064977877	0.784816525	-3.121897169	-1.111264301	-0.674562919	-0.16608992	-0.585557384	-1.5021198	-0.808624763	-1.196165543	1.366240579	1.734383035	2.420936833	0.842051419	1.740356844	0.517730139	-1.46374909	2.278183981	0.25507487	1.876425069	0.055766406	-1.158677293	0.233254169	-1.429137534	0.198567442	0.261126125	-0.314086806	0.184807764	0.020815717	-0.723498691	0.731212715
-0.769572926	-3.047436041	4.324764663	2.417653316	-0.025097229	-1.534915359	-0.272071608	-0.346589132	0.97527776	-0.543214544	-1.806017267	0.325214605	0.682313938	-1.303623349	0.746205502	0.199974449	0.463596788	-2.221569314	-2.42528209	0.231970272	0.404800374	3.500358633	-0.22448658	0.303109848	-2.191723863	-0.813048998	1.763943002	-2.057880413	-0.771547066	-2.249204689	1.021758645	0.991074701	-1.377953246	1.593709901	-2.120079355	-0.998908807	-0.095581404	-1.002478725	-1.321558756	0.423279666	-0.256227348	0.985081774	1.693466144	1.027866378	0.021214686	-0.002249359	0.879583917	1.8626267	-0.314682099	-1.824306687
1.263668669	2.166616961	-4.33283112	-2.268845804	0.527813539	-4.58930896	4.042095007	-0.979019863	2.385119253	-0.231702823	-2.693112868	-1.188192759	-0.945126409	-0.939441541	3.455636536	2.262447093	-0.447092709	0.793973861	1.952752273	-0.976420856	-0.361764174	-1.255965988	1.409921397	0.52339072	0.291389809	-1.122701742	-0.635280171	-1.085279046	2.081660303	-2.156911683	0.095659901	-0.765245653	1.119996974	-0.00989253	0.74870682	0.639406983	-0.216629343	-1.513311397	1.095905919	0.294442588	-0.205756582	-2.642750262	0.410594551	-0.774248111	-0.104922318	0.008908785	0.576657027	1.496055633	1.033293466	0.208063696
4.467534773	-3.324078617	-5.351540436	1.546489829	2.340944542	0.714497412	-1.501976662	-2.201593983	1.019650121	-2.967410045	-3.764217398	-2.2166013	-1.086338008	-3.043689992	0.443995775	-0.02709702	-0.093803431	0.448460329	1.097892838	-2.256877878	2.067644711	0.268254931	-2.52967923	0.26985687	1.101708923	-0.608171897	0.979311868	-1.519485971	-1.430672048	1.172773379	0.242206551	-1.199288026	-0.876477798	0.690925805	-1.081809274	-0.043589709	-0.278355714	2.526509728	0.723763514	-0.827581406	-0.045881777	0.444017021	1.265461922	-0.015020281	1.31797441	0.862353855	-0.280628404	-1.455028681	-0.052988241	-0.816047681
2.566176555	3.520287711	-4.258006363	0.676153524	2.193031631	-0.793433354	-1.044165521	-1.849088699	0.586778989	2.396652162	0.70382096	-0.681429592	0.42691146	3.023621436	0.184681003	-0.531483827	0.396237119	0.923524184	-2.643125408	-0.22005348	3.714875579	2.744620218	-1.901006963	1.489873439	-0.510244785	2.204407335	-1.458641298	0.35830596	0.658897002	0.557913053	-1.906612627	2.457151939	2.226932467	0.984736183	0.458562861	0.6549544	-0.645957608	-0.931109882	0.348432554	1.55580678	0.536001809	1.557329737	1.106235642	0.478219877	-0.474432226	-1.375895823	-0.55183992	-0.068254676	-0.071784157	-0.325650946
3.748237101	3.977836523	-0.709236625	-0.551917474	-0.992098649	-0.433390655	-1.864584195	-2.483073285	3.870530084	1.405972991	2.862268478	2.628061555	1.925014458	-1.649907712	1.622488706	0.302217708	0.362863273	2.492297469	0.411463336	0.904358568	-0.259130123	0.216683969	-1.405877177	1.466317218	1.637328904	0.964532732	1.680713402	0.739500088	0.072402042	0.508156105	0.831167375	-0.878022409	1.37425458	-0.226744684	0.401545813	-0.748178437	-1.752181719	-0.760724453	-0.332985386	-1.104588276	-1.261028095	0.583508515	-0.579852808	-0.839527515	0.122784045	0.428635086	0.195744987	-0.598205389	-1.502208525	-0.274808087
3.795213627	3.235974777	0.207892867	0.855157235	3.449216938	-3.018168046	-4.651512104	3.590508903	-2.419319594	-1.147579504	-4.256655604	0.2185466	0.841325495	1.904401671	0.148774966	2.237832092	2.6022178	1.041278889	1.325393391	1.022918383	0.854946723	1.92673814	-1.442421027	-2.700788091	0.232403818	1.627167195	-2.73703216	-0.684017093	0.672274998	0.545161588	2.333694752	-0.150345098	1.83514295	0.755431654	0.039163345	0.085754001	-0.96326464	0.258800125	-2.167386775	-1.213649558	-0.961964607	1.717212693	-0.416981313	-0.7601843	-1.338976071	-0.264461859	-0.247167352	-0.962318641	-0.09963023	0.389263275
2.963525316	0.241031432	-3.929025721	4.268978626	0.07959531	0.137892448	0.572617439	2.711186983	-2.374302001	-5.375792469	0.141527469	2.968197127	-1.058415793	-2.589251222	0.67072831	5.890800597	1.654237766	-0.135544628	-0.302986187	-2.592884005	-1.90637143	-2.775267805	1.237051913	0.548828811	0.206342015	3.444270108	0.480215004	2.265686322	1.004577386	-3.209843917	-0.348773127	0.709914934	-0.694804282	0.325424955	-0.679479854	-0.579499206	-0.389802885	-1.756589503	-0.396335812	-0.86960072	-0.004872596	1.517774804	0.888674618	1.033519514	-0.503875304	1.088474523	-0.608708345	0.339791258	0.498149922	-0.256984483
0.696607709	-2.806208572	2.092187409	0.068449035	-4.768041765	-1.146649719	-1.588617637	-0.232009833	-0.641175523	-0.734575688	1.091338176	-1.672034077	0.125550708	2.291251155	1.438896298	0.851546415	1.477225648	-3.263884234	-0.186209555	-1.887704722	-0.866698282	-1.216207517	1.170911755	0.525525696	0.408260232	-2.114349404	1.39460136	-3.213585795	1.404025457	0.359076857	-0.28264277	1.501861998	0.72679	-2.221060544	0.208640118	0.834271049	0.279955218	-0.585932289	0.541299805	-0.131522893	-1.122705456	-0.280346895	0.525164156	1.157350336	0.704620881	1.211961968	-0.946234681	-0.807067148	0.048728171	0.742130187
0.547490597	-1.818186315	1.742900094	1.100104022	0.393011813	-0.829004181	0.569342614	-0.057246565	-0.976158865	1.903664787	-2.787201367	-0.513706795	-0.950356608	-0.02831376	-0.774463511	1.698674204	-2.023255888	-0.150551633	-2.304595511	-1.393688017	-1.377973204	-1.36151267	0.096648324	1.320794388	0.605782573	-1.857689398	-1.16122021	-0.264232741	0.731520935	0.434218404	0.530211997	-1.448070297	2.376468148	0.524039069	0.928491556	-0.701988254	0.927623152	0.409683498	0.136760231	4.036866811	1.287575504	-0.254983939	-0.006156987	-0.771549509	-0.932239141	0.126130104	1.551090041	-2.672790638	0.027263653	0.621029985
-6.295116934	-3.535645806	2.128385373	2.415500362	-0.711755059	-2.696624902	0.82976522	0.418533943	0.208689418	-1.101386253	-3.786222467	0.033446959	-0.383628283	-1.832434276	1.690618814	-1.419378141	0.080813239	-0.515862949	0.484258004	-2.139185355	0.143733266	0.639279986	-0.100502187	-1.119296046	-1.077105109	-1.997841757	3.534509796	0.354338989	-1.1052686	1.50025693	1.90943274	0.665118156	3.681568648	1.346067518	-0.22928008	0.141210531	0.160129212	-0.198632444	-0.704016254	0.751766153	-1.034492051	1.008973091	-0.699497451	-0.907905382	2.161826879	0.441029625	0.174980718	1.237161138	0.8314935	-0.480721229
1.57898695	-5.0634833	0.514506526	-0.326836007	1.184997297	-1.197780653	-0.027496612	0.410525824	0.789916236	1.729830023	2.44081849	-1.40045784	1.674260063	-0.785088592	-1.231355033	0.59256523	1.06547075	-1.083544554	-0.825502179	1.361554218	-0.860616897	-1.127179398	-1.280436911	0.14919404	-0.188220055	1.411074679	-0.873181362	1.620527143	0.597268743	-0.254611742	-0.006737596	-2.181192857	0.14808437	0.581853129	1.629557003	-0.451284231	-0.224878033	-0.903990403	0.387369637	1.400588572	0.186830842	-0.896813907	1.827572924	2.560263439	1.042098467	1.432152651	-1.569327775	-0.55305243	-2.392187379	-1.309886559
-2.886181055	6.194860152	3.608033483	-4.408317724	-0.342476553	0.839637923	-2.649953552	1.442727565	-0.687497431	-1.815133609	-2.357236209	-0.517839533	2.55345549	-0.116276979	-2.414197794	-2.287364765	1.96087618	4.016132194	1.192573112	1.085999419	-1.961803132	-0.031485607	-2.754611296	1.758059	0.420465759	-0.331918489	-0.71900962	-0.66975871	-0.991268925	-1.0608343	-2.995960512	-0.38107865	0.689312226	-0.553936633	0.45820162	0.078856766	3.884940769	0.07423545	-0.188395084	0.672016689	1.062946938	-0.076872312	0.894009372	-1.705882923	1.352004884	0.803822028	-0.636626939	2.224766191	-0.002702585	-1.263969243
-4.13456366	-3.543734117	2.251054844	0.901994227	-2.055338034	-0.076328928	5.118756021	-2.072170987	-2.882569739	1.396865271	3.856091292	0.273807827	1.244089159	-1.633981966	1.791558121	0.119923223	-0.994829754	-0.142837381	3.587271448	0.461398409	-1.369210147	1.614993173	-1.685524171	-1.917602938	0.483231612	1.067773545	-0.029896674	0.424020884	1.41157802	1.4433301	0.272742424	3.98013963	-1.068475062	-0.322924775	0.756640591	-0.792047088	-1.348011418	2.136539504	-0.684265428	1.069980339	1.052475469	-0.394784929	0.293344673	-0.852669538	-0.075529505	2.099673369	0.100209777	-0.276591223	-0.357294874	0.654076129
-3.207676646	2.560411367	-6.782080645	1.002468279	-2.479846382	0.005535722	2.524388463	-0.449976541	1.53587535	-0.435025981	-1.187455859	-2.277098254	-0.455842511	2.467673694	0.050414441	-1.488731806	0.716286841	-2.163709224	-1.009044669	3.329824056	-0.375894918	0.036270279	-1.971252825	3.438302716	-1.430756371	-0.841612157	-0.4016598	-1.645404127	0.532451669	-1.641823339	-0.289090186	2.06455825	2.267766281	0.053116111	-0.718238583	-0.266564184	-2.182573168	1.291477282	0.448201836	0.000713247	1.484851038	-0.422276545	-0.412918956	-0.564874044	0.122507616	1.653511549	-1.133287843	0.014838942	-1.180418949	-0.818133067
-2.643608889	-4.762321416	-1.425966224	-1.376798942	0.822628637	-0.898272338	-2.047905444	-0.454497593	0.180348767	0.349386697	-2.51789213	1.481516796	-1.999406117	2.606635764	-2.025020594	0.535698905	-2.665471916	0.217261148	-1.711263041	-1.921588026	0.192622611	1.534902133	1.502006478	-1.472777553	0.298472037	1.221827962	0.454592456	-2.396100202	-1.241416374	-1.301777122	-1.9826113	1.728638604	-1.371786086	0.605660158	-0.089037046	-3.534029591	1.233171062	-1.639544485	-0.605929924	-0.463848841	-0.073307667	-0.682147201	-0.180753059	-1.225262467	1.557829818	0.6678116	-1.397236168	-0.524313621	-1.885764925	2.580040311
5.559806945	0.3900727	0.595350212	4.730950639	3.900512717	3.439551346	1.414386792	1.508410658	-3.971134965	0.661704728	0.983923071	2.042823058	-1.996351517	-1.138629519	-1.37179017	1.110415887	0.01366067	-0.690024777	-0.074132221	4.949451045	4.026105387	-0.112843461	4.26238738	0.966874932	3.76171814	-0.835106794	2.549323507	-0.052844917	-0.317366412	0.120628858	-1.476736833	-0.437331673	2.088034938	-1.02190535	-0.002105615	0.552940747	1.31368647	0.800191959	-1.442491927	-1.004567289	1.81657292	-0.524012473	-0.16030772	0.661652786	1.095541952	0.428506303	-0.167762834	0.303196156	-0.124557248	0.874869051
4.832408915	-0.403193422	0.701755207	3.564602968	-0.990503002	0.745302514	3.191700628	-1.612230034	-1.73428125	0.634716802	-1.993948537	0.340624736	-1.331570363	-1.833920511	-2.308366037	5.374934579	1.413708961	1.391398257	0.786875606	-0.88014624	-0.155068591	0.575200799	-3.044499045	-2.858245065	-1.530954974	-0.599552275	-0.277511742	1.745470652	0.212300951	-1.128615946	-1.871707553	-0.386213623	0.082246819	-2.471547158	1.164486807	3.266208067	1.359824615	0.435725799	-0.656740313	-0.30804962	0.290635356	-1.762336826	-1.345671425	-0.904925686	1.502496771	-1.359408855	-1.262067324	-0.502834356	-0.693711414	-0.571319866
3.97980083	1.625568268	-6.880849244	0.115803996	1.249207768	-3.304171465	2.732335714	0.44970878	1.218424465	3.521979348	3.831504239	0.034781941	-1.452683863	-1.388223888	3.566820987	-0.074985644	-2.504062248	-0.711087167	1.501724091	0.777263013	-2.109907285	-0.075902798	-0.389089729	-0.538239789	1.139113364	0.554316992	1.62831735	-1.433858027	0.043014747	0.364044417	-0.232764361	-1.668498078	-0.123840353	-1.581293049	-1.510086409	-0.46491951	1.999766209	1.732271231	-1.051444288	0.132731508	-0.234477954	0.512687417	0.059637312	-1.110286359	1.490330237	-1.969861439	-2.00244147	-1.476923636	0.985125773	-1.135294318
3.811182441	-0.664133822	-1.028437838	3.369794282	0.864237672	4.123295116	0.514804945	3.232335346	0.922855928	-1.32818424	2.809556519	2.602914274	-1.435943974	-0.440108332	-2.205647494	1.385032529	1.447388708	0.975079299	3.579944234	1.05927874	0.411457778	-0.796862069	0.055374462	1.696372359	-4.732554107	0.015640178	2.914491654	-0.832057631	0.411905678	0.684762509	0.252879469	-0.073778744	1.160887238	0.503616451	1.863991253	-1.890623461	-0.529945934	1.298666244	3.106888982	0.524517429	0.060915839	1.252165428	-1.15325456	0.825536028	-0.295555994	-1.379479869	-0.500935536	-0.882591838	-0.77766827	0.072774496
0.18547596	-3.494377222	0.180064997	0.21193193	1.376227356	-0.275258631	-1.516783675	-3.425953555	-0.833655805	0.509832574	-2.919638591	1.224476145	-0.264171626	-2.617350179	-0.073110059	-2.077976494	2.105210379	-2.934188787	0.26776907	-1.392780682	-0.924146813	2.346821078	3.653512435	-0.022902996	-2.189154609	2.049101314	1.205017105	-0.045944957	0.326836397	0.0866281	1.614324587	-0.585558089	0.198071701	0.846029424	0.20507581	1.269782782	-0.7672782	0.189550733	0.717336829	0.191292691	2.32802367	-0.706635767	-2.576147976	-0.523412293	-0.580760737	0.31235744	-0.279217069	0.108092309	-0.429774231	-0.243414951
0.324785548	-5.207935127	-1.576878745	-1.983597188	-0.35313652	0.400823822	1.075791436	4.457740971	-0.901029174	0.93034589	-3.751503027	-1.310312916	0.095635573	1.648381539	1.435928643	0.267688334	-0.732549397	0.102791124	0.632624152	0.666210622	-1.291391465	-0.450932338	1.052370804	2.603320057	1.771161005	-1.291639155	0.761839517	1.991230274	0.096233316	0.854087616	-1.217912044	0.86180752	-1.640426761	1.060331522	-2.732583605	1.777889276	0.754596594	-0.424349757	1.48603372	-0.249904726	-1.13283801	1.710694441	-1.051092677	1.576809533	-1.019309545	0.472418006	-0.149225425	-1.199631207	-0.717520058	0.623043629
1.455337105	-0.965960528	2.34220891	0.252354737	-7.361892229	-0.858927303	-0.885079778	1.335384401	-0.533490541	-1.018604658	1.313413483	-1.570324616	2.925136257	3.427213828	1.966747585	1.835662627	3.238852219	-1.218535282	-3.029550985	2.417455621	1.074607124	-0.288020996	0.243446052	0.829047802	-2.499279703	1.352005972	0.417709161	-0.580393283	-1.775711762	-0.146997472	-2.036895843	-2.039707389	0.685939724	0.975425138	-1.43123936	-0.369593781	0.395484958	1.563490443	-0.145551534	-0.802071927	-0.240733107	-2.021236111	0.136959614	-0.471839634	1.13911532	-0.538991847	2.2532831	-1.349809798	0.847565746	-0.674680696
8.131409435	1.58502771	1.567304123	-0.143300471	-3.276768164	-0.785221628	0.200761914	-2.304994296	2.32492432	1.833700592	-2.711510668	5.773602898	1.363328182	-2.768330092	1.844535489	-0.080003471	0.325634256	-0.826575873	-0.674756453	1.775392949	2.880865872	1.118958599	-0.024138364	-2.23300609	3.542025642	0.210623194	0.633858402	-0.298593874	-0.771519383	0.250470518	-2.025559251	0.807962109	-0.755681288	0.892601869	0.408185602	-1.154193956	-1.232397304	0.225656327	0.542803931	1.141087155	-0.786042749	-0.713686531	-0.578380467	0.368718894	-1.108997929	-0.142750181	-0.262187271	0.715053618	-1.223473288	-0.197489239
0.777675543	-7.691791398	-2.507289997	-1.970415459	-2.180762167	1.219577316	-2.705069259	1.083928422	-1.755034646	1.945030262	-0.102600158	0.234283143	-0.954399409	1.381705619	-0.750400879	0.105784321	-0.167955466	-1.101298739	2.834765524	1.733086713	0.52812906	1.073473018	-0.234419577	-1.408120889	0.833550575	-0.862309175	1.127995777	0.136431649	1.605288386	-0.877491093	0.521995131	-2.304711341	-1.22452828	-0.484139444	-0.214681771	0.427389392	0.46556621	-1.849273651	0.588095402	0.362944559	-0.139868788	0.685538238	-1.26712431	-1.240050393	-0.368280926	-0.351779411	-0.591137731	-0.206039891	1.438217608	0.06508953
-2.413182997	-3.356817681	5.158056754	1.353951297	-2.344644128	-3.217835206	-0.108263658	-2.802377222	-0.090678137	0.607983625	1.53417583	1.744484662	-1.996354361	-1.454333039	-1.842752081	-0.13604615	-1.325373234	2.101437825	-3.397017401	0.945130781	0.311216018	-0.414431096	-0.164706199	4.15196775	1.109425507	-2.520566217	-1.20472351	-1.409722668	2.234257305	0.112387973	2.311928523	-0.450631108	0.241181838	-0.513947377	-0.328980455	1.208868824	-1.295625696	-0.183548334	0.484586106	-1.209553779	1.324399478	0.652950348	-0.017954802	0.789833753	-0.907316528	0.031002887	-0.824414191	0.929857327	0.770637545	0.810112792
-4.104244561	3.616976605	0.496366996	-4.802238866	1.980723706	2.102999734	-0.63885817	0.228779348	-2.644030196	-1.475766726	0.81513859	0.556897333	-0.433941032	-1.732525627	0.318581685	-2.290730866	0.290475712	0.98165462	0.040781874	-3.153425075	0.331335133	-0.600685852	-1.352752482	1.94972263	-0.540002027	-1.694378281	0.934404829	-0.472120426	-0.415035994	-0.867707686	-0.510198178	0.359469682	0.035165108	-1.536937224	-1.323446299	-0.002911034	0.089933313	0.034228673	-2.651847987	0.798201932	-1.7942582	0.089386945	-1.301550047	1.045262894	-2.179697204	0.188727389	-0.279845868	-0.765939532	0.594509837	0.540085176
-1.160127636	-0.272477336	8.709006178	2.177871261	0.621417332	-4.494447748	4.116307867	0.648023928	0.579643193	-5.133940462	2.59546198	-0.861215991	-0.358455818	4.841575481	-1.787742855	-3.335404458	-3.311618201	0.4629672	5.333620763	-0.868768218	1.261835825	2.19559105	1.434658134	1.318124984	0.970122839	1.833770883	-0.979229655	1.338185902	1.073300168	-1.877390258	0.844836836	-2.49328558	0.5667334	0.357245178	-0.251928785	-0.692200707	1.037931677	0.23364963	0.527104482	0.234792546	-0.612290681	-0.23716737	0.000534863	-0.342942088	0.398223022	0.272922883	-0.480688383	0.288426631	-0.710415452	-1.006078281
6.63560547	-3.096674251	-2.847740472	2.435958186	1.379231211	-0.719337686	-1.073996142	-2.736451312	3.89835112	2.459802777	-0.110529044	1.100926969	0.779444147	2.188394343	-2.894223689	-0.126942006	1.044900493	-0.709108225	1.517270686	-2.519378984	0.48302866	-1.044883085	-0.034293711	0.352689988	-1.680461372	-2.231263029	-1.78681786	2.697768088	0.636755472	0.127452828	-0.7246409	1.89016214	-1.279197544	-1.60431924	-1.573884744	-0.638433297	-0.597101566	2.110070671	-0.967236037	0.117318613	-1.166474185	-0.828760861	-0.072045739	-1.247682359	-1.533232211	-0.183562614	-0.401993858	0.436709023	1.12340497	-1.515987942
2.550570344	0.231529018	-2.399465882	-2.280574028	-0.732530514	-0.793038717	2.061687844	-0.293731224	1.376046941	4.129717253	-0.583145343	-0.930476726	-2.302382309	0.440381004	-1.10272654	-2.246197477	3.952681542	-0.262830125	2.174212826	-0.664200657	0.31230945	0.374143509	-0.575452274	0.705549747	0.687787809	1.98885355	-0.358711257	-0.853462434	-2.359151052	-0.881916541	-0.952161637	-0.61993168	2.263974502	-1.884144015	1.420401753	-1.604061247	-1.129702536	-2.801415681	-0.070644508	-1.341967131	0.6303359	0.657478584	-0.566891957	0.256606532	-0.429382224	-0.347939126	0.251156979	-0.139521579	0.042463268	0.097603489
2.342834445	3.158567817	-5.38726149	2.016662874	-0.309483044	-1.800767673	-2.592932	1.713160298	-1.854757598	1.688550602	1.642055215	0.657501201	0.848469486	0.552179977	0.693536343	-1.189873844	-4.64790468	-2.090462285	-2.128351686	-0.153309627	0.678318732	-0.23237422	-0.631937464	-1.307824432	-0.159450606	-0.173968318	1.483256877	0.854719484	-4.006689561	-2.00089555	2.411931003	-0.12281534	1.583607708	-0.883141944	0.902921807	2.826269442	0.414005897	0.230054396	3.061799967	-1.541329989	0.31564219	-0.421778569	2.677051927	-2.005771823	-1.638714146	-0.201679366	0.358938071	-0.131318772	-0.078252736	0.266063468
0.030567278	-2.845234984	2.953937191	-0.950898478	-0.154690842	0.281322421	-2.293523334	-1.193225089	-1.890009227	1.365569977	0.815856029	-4.154113753	1.936660021	0.923463578	-0.817608591	3.270380042	-2.358177554	-0.277283919	0.887312664	0.77711875	1.584163887	-2.415214707	-2.595557533	2.497586173	0.718391055	0.967775682	2.147648995	1.045519038	-1.479377844	-2.509091036	-0.876599448	0.232560292	-0.376820621	0.211578938	0.135203046	-0.837157605	-1.08861842	-0.109602447	-0.952142276	-1.81314133	1.17342734	0.264271076	-1.557549487	-0.355353677	-1.878060888	0.564487767	-0.019842646	1.371970802	0.558614361	0.786195364
4.139223422	-7.380931017	-0.59363763	-2.700065322	-0.169865673	0.153056326	0.209595918	2.628449815	-2.636981078	1.740631137	1.629155616	-0.681226611	0.051909059	-1.718380562	3.117171793	-1.929149964	-1.630530111	-0.75104845	-1.879174317	0.422320111	1.16913666	-2.388002611	1.134082669	-1.141320069	-1.959894555	2.899829281	-2.174821912	0.791005314	-0.089368297	1.148975576	0.543475593	0.217351757	-0.520093706	-1.071361787	1.178179122	-1.772586592	1.602727801	1.10802345	-1.068052303	0.092370522	-0.961557549	0.262143428	-1.244669452	0.131635053	1.057490004	1.154292116	1.079025501	1.148389988	0.202445351	-0.587361649
1.542869511	6.679443645	3.366076787	0.317573779	-3.597414323	-0.769394204	-3.468067603	0.549059736	1.497736764	1.079632233	-1.04469677	2.410494001	0.46658837	-3.982662119	0.480587787	-3.083377931	-0.487657536	0.891998644	-1.30664536	-0.400502183	-0.684331423	-0.158810277	-0.093802837	1.18067556	0.011359472	-0.247515854	1.928777903	1.304836446	3.451630935	-0.377387209	1.170430873	-0.501532113	-1.538543233	1.13461933	1.326808804	-0.387131215	1.006797507	1.342696777	-0.319562644	-2.225563797	0.066457938	-0.776089787	0.144976354	-0.154529924	0.39812983	-1.125478523	-0.408068045	-0.513542704	-0.300616304	0.423670692
1.905172727	-2.985481324	-1.140159913	-1.591785693	-1.591298984	0.146903235	-2.612386241	0.137566194	0.483569692	1.716476551	-1.001636548	1.114964566	-0.698393208	-0.411736247	-0.047557919	-1.188178746	-0.024246939	0.213971936	1.119028125	-1.208766186	0.767641081	0.424119395	-1.674296849	-0.37942822	-0.979559585	1.21693458	1.2042375	0.936644149	2.820608533	-0.893214246	-0.526579015	0.306033472	1.880051057	0.118664567	-0.234427197	0.133654201	1.20948711	1.236111409	0.356302555	-0.770585865	-1.250153147	0.541358703	1.467313418	2.620432367	0.556173657	-0.218379882	0.628935138	0.844942029	1.774127686	0.439111874
2.408955154	4.750453695	3.159101715	-1.636154589	-3.390171955	0.676125835	0.475209159	-2.81798065	1.026480441	0.506994348	0.631501529	0.573831472	-0.245685538	-1.085373064	-0.73958545	0.224655224	1.079395476	-1.106999697	0.918068994	-0.021443412	2.507700476	-3.228255406	2.709280132	-0.289468994	-2.293391493	-0.877225901	0.294027692	0.938512094	-0.501615034	-0.533052063	0.503361726	0.703426718	-1.819799977	2.039939401	-0.866086924	2.658052771	1.117472703	-0.473435296	-1.062497806	1.001437659	0.489383372	1.947711138	1.972243927	-1.880750617	-0.75891583	0.473473549	-0.66507381	-1.437835459	-1.3962883	-0.590045732
0.06773712	-2.017057335	1.101873816	-0.11472638	0.59335669	-0.664614074	-0.976857832	-1.70398005	-1.064845371	0.29636971	0.319618387	-3.032638677	1.323674776	0.981396745	0.412789463	-1.438511725	0.848412633	-2.238610228	-0.538772258	-2.081111551	0.547492954	0.148638643	1.172464808	-2.058141222	1.135058128	-0.666018497	0.698635472	2.509904433	1.23257864	-1.626232826	-3.419855608	-0.053412717	-0.294584254	0.561234828	1.345251246	0.801082327	-1.70341555	0.559834865	1.316360554	-1.175392725	0.441997499	2.567892175	0.424352058	-0.218306527	2.477594139	0.68801325	-0.180653098	0.215488758	-0.174511703	1.222620145
[truncated: 18 more columns]
