# Supplementary material for: Emotion recognition using Kinect motion capture data of human gaits
Source: PeerJ. 2016 Sep 15;4:e2364. doi: 10.7717/peerj.2364 (PMC5028730; doi:10.7717/peerj.2364)
Supplement: Supplemental Information 1 [file peerj-04-2364-s001.zip › kinect_features/kinect2_angry_vs_happy.csv]

1	2	3	4	5	6	7	8	9	10	11	12	13	14	15	16	17	18	19	20	21	22	23	24	25	26	27	28	29	30	31	32	33	34	35	36	37	38	39	40	41	42	43	44	45	46	47	48	49	50
-1.403249383	0.107916973	-1.02048748	5.155304127	-1.643926808	-0.397314029	-1.076581563	0.579684478	-1.969862437	-1.829719053	0.009475992	-0.873180953	1.461952484	0.802475266	3.173888881	-1.127100213	-0.041695453	-0.955833489	-0.945989729	-0.395614678	0.366692596	1.286927099	-2.384357637	-1.994995073	-0.133909348	2.842140229	-1.121726074	-0.20957765	-0.87489434	0.590434263	-0.579803871	0.846094234	0.705791837	-1.739675471	0.519916067	-0.877808278	1.025466814	0.118082777	-0.595539951	-1.046665085	0.290257169	-1.631443696	-0.587787837	1.735582836	2.137503905	-0.827240905	0.343851164	-1.867164643	0.435763291	1.542002335
1.043512482	-2.373413219	4.556236605	0.172889084	1.620754195	-0.956364451	-1.367231835	1.106553696	2.244096289	0.283970205	-0.468356779	-3.169770154	-0.859700244	0.747438456	0.960172647	3.890572159	-0.392670452	-2.237354488	2.238297063	-2.746677229	1.579242298	-1.659187982	2.041380239	-0.272186879	-1.322245189	0.699541841	-0.721332779	0.188928482	0.984669355	-1.017714225	2.341858688	0.394821301	-0.590865474	-1.269232954	0.30263846	-1.560197517	-2.010748495	-0.305886487	2.539909357	1.578082467	-0.517390434	-1.970206513	0.744428593	-0.870160104	-0.992932578	1.081395074	-0.465401032	1.525173177	-0.168787589	0.269640864
-0.015561738	0.207941535	5.170965034	-0.345748151	-2.451719018	0.293670322	1.063106606	0.018499394	-0.151724465	0.405604819	2.525817446	-1.714636295	-2.088482504	-1.437198891	1.358431727	1.851081167	-1.407608221	-0.51286091	-0.687628088	-1.373932873	0.019039166	-1.51361548	0.577128314	-0.444347829	-1.315197443	-1.103207895	0.571250241	1.805457192	0.844031277	0.782077565	-0.024218219	-0.807065188	1.150480713	1.109926519	2.911213905	1.497410659	1.323618138	-0.594595892	0.119605042	-0.558112419	0.13863599	0.238631203	-0.346112614	-0.737343487	-0.833673467	-1.122230873	1.022344308	-1.223477644	-0.665937719	-1.219166297
2.591321402	5.507154136	1.500613544	2.052082673	1.116193837	0.240979973	0.867561181	3.366803527	2.239152245	-0.803688082	-0.024434713	-0.020561251	-2.291193543	-0.158681131	2.420923746	1.026616923	0.154556324	1.517165208	0.335465016	1.078455882	-0.744575479	-0.650821567	2.879312247	-1.155645313	-1.2752083	-0.05600407	-1.130583974	0.668811515	-1.093001693	1.663519742	0.033236424	-0.309981946	-0.616459812	-0.074326945	-1.844018312	0.986305268	-0.064064014	-0.286658884	-0.980724989	-1.037222119	-1.796758611	0.111215075	0.162280196	0.194921433	0.30819544	0.113826232	0.187126817	0.458533373	-0.884406904	1.71183867
1.510041885	4.175973465	0.845943474	1.694147244	-3.512314382	3.085667493	-2.575413527	-0.72604126	2.347525581	-3.801040537	-2.544842645	0.857047353	-0.693005828	-2.891704301	2.967253369	2.388295295	0.107125823	-3.029437388	0.764524764	1.285479423	-2.235822991	-0.838339837	0.993860032	-1.35820702	1.71840129	-1.074110648	-0.805935174	1.879824747	1.376499334	-0.784909523	1.133172116	-1.705530259	-0.69490675	-0.749890366	-1.59399531	0.377706822	-0.165184829	-0.890020859	-0.898636602	-1.840428292	1.893545059	1.532272448	2.250598679	0.970686451	0.714390985	-0.154937879	-0.054868886	-0.828728898	0.010397487	-0.907563782
1.142904077	3.122034465	-1.068462718	3.277413798	4.076137157	-1.081500152	0.773423743	0.557059698	-1.926710481	0.731874561	0.730512947	0.446438473	-4.128026867	1.846389245	-1.4687997	-0.754602657	-2.275141155	-4.366191737	-1.050195284	0.094551057	-1.698056172	3.873472598	1.927127384	-2.974493286	2.131206726	-0.098816634	-0.45577444	-2.074160253	0.709963451	0.549073621	-0.557969401	0.104115065	-1.524008367	1.47000406	0.28189111	1.402736413	-1.673117456	-1.194958539	0.285140257	1.202119872	0.850805249	-0.307307772	-1.910353767	1.373252544	-0.567996629	0.305552826	2.704506978	-0.322704367	0.488314915	-0.362648914
-2.208362668	2.695208168	-3.643357308	-2.75517892	-2.403763086	-3.907695624	1.461254458	-1.468614763	-0.683642714	-2.320495711	-0.702130791	-1.021379684	-0.45705733	0.224002921	0.159984369	-1.807635621	-2.440653077	-0.02496531	0.432742227	2.155542963	-0.914045265	-0.51642718	0.078934337	1.872354444	-0.145261496	-1.087198345	-2.347899932	0.158207027	-0.571833984	1.273322185	-0.882654614	0.792979214	-0.973663055	-0.859706334	-1.975629489	-0.18875096	1.588252166	-0.612517059	0.137311906	2.139220164	0.505577366	-0.884168376	0.4264859	-1.201354047	-1.426794052	-0.632572746	1.576256611	-2.50879869	-0.708649206	-0.112979526
-3.029320133	4.751240958	1.826597296	-3.028340498	-3.58737702	2.218047501	0.480405396	-3.482199709	-0.758033651	-1.376093767	0.217141941	0.491035479	0.689585083	1.064773892	-1.602609457	0.377817147	-1.637525505	-0.258972998	-1.075839394	0.238980937	-0.691691573	1.47818379	-0.384399419	-0.8928646	0.690294684	1.341654476	0.967848292	-0.882773588	-1.669267049	0.828989724	0.165478524	-1.610418759	-0.944547604	0.688142502	1.779155591	-0.136857996	1.191078986	-0.937312008	1.673094638	-0.345263009	-0.38663785	-1.123946636	-0.061908021	1.175641128	1.038793787	0.01345615	-1.222835556	-0.202506103	-0.172261849	-1.296561691
6.441473818	-5.470214817	1.617129032	-1.136222644	1.44088455	2.906536268	-2.066399082	-2.371561106	-5.30095829	-1.702763765	0.157473647	1.472638288	2.363230018	2.761787033	0.142577859	0.295826319	-0.94576564	0.737426857	-1.756088243	-1.107553056	-1.780075711	-0.981133224	1.909498639	1.164340903	0.364427461	-2.339148116	0.115014664	-0.474390149	-0.476322084	-1.630288424	-0.350304071	-1.113451718	-0.460816057	1.318456683	-0.036471418	-1.990585216	-0.64278801	1.125415907	-0.382025387	0.153570264	-0.610858464	0.172286522	0.691352704	0.726871004	1.690349423	-0.006792414	2.05073649	0.674119943	1.024135365	0.379650121
0.030366013	0.893229471	-1.977968281	0.366673113	-3.217624478	-0.059106955	-3.243758287	0.76879498	-1.965186857	-0.235993731	-0.540275248	-1.252659457	-1.715264542	-1.402982531	-2.053235294	-2.550516601	-1.939075179	-0.239952449	-1.663738087	-2.047163028	-1.13439272	-1.93786307	1.433207739	-1.913343102	-0.225753024	-2.992259483	-0.802157328	-0.016036665	-1.952051364	-0.630473288	1.093307391	-0.773458113	0.484772354	-3.562146801	0.792110135	0.003507133	-0.501038149	0.351699338	-1.650314884	0.186296184	-0.864078138	0.05338735	0.052976236	0.789651441	0.616821248	-0.400659754	-1.136889424	-0.947293174	-0.088433696	0.448822288
-0.0064042	0.111561631	-0.607967974	4.359874223	-0.80719203	-2.72149918	-2.140661966	-3.40442603	-0.736247965	-2.589586806	-1.532516205	-0.37253842	-0.32237936	2.821351903	-0.81778747	1.524997941	-2.466847606	-1.196228249	-0.068669712	1.108914618	-1.294968697	0.132021167	0.474562954	1.293481584	-0.658772832	0.90399709	0.975486782	0.788782486	0.997227803	0.86773077	-1.119521474	-0.222090752	0.192050084	-1.505976052	-2.149845697	-0.813028305	0.265042432	-0.29602791	0.791694462	0.285163361	-1.855779616	-0.189080109	-0.425871107	0.182689626	-1.801605597	1.370357423	-0.045129949	0.14254705	-0.230641487	-0.548025087
-1.056740764	-2.76333888	-2.363155653	-0.578660172	1.784711991	1.346893906	-1.730377787	-2.847916991	-0.924514679	0.82792586	-0.437549362	0.05637897	-2.028524314	0.124670713	0.686249839	0.014818201	2.00367642	0.901468056	-0.003771667	1.909191935	-2.367773706	-2.224241435	0.713228436	0.273557711	-0.891282579	0.813503389	1.484520546	0.572264863	-0.625649643	-0.191170345	-0.341626237	1.327260604	0.160243491	1.336968948	-1.481467406	1.269466756	0.5545175	-1.476012951	-2.040204624	-0.97819703	-0.557943219	-1.756968276	0.354234462	-1.354778152	1.120649663	-0.805763459	0.364645671	-1.050189026	-2.129297448	0.805915412
-3.071237677	1.233498133	0.228533694	2.054196587	-0.401596034	1.566191289	-2.177880689	-2.996880499	-0.231973533	1.038393583	2.059711696	-0.445909572	1.092419051	-1.614354887	-0.266054771	-0.288443787	3.21966703	0.137876039	-0.410242042	0.295287085	-1.321179827	1.456442744	0.125064688	-0.281263377	0.46768316	0.300187756	-1.219266345	-0.946318393	-0.377851697	0.021086155	-2.210417136	-0.096251897	0.314669299	-2.240873067	0.785644198	-0.173661314	0.346643123	0.515755735	1.148087847	1.692176661	-0.204866117	-0.650277086	-1.971938573	1.236971459	-0.412414319	1.829098054	-1.47269344	0.744204064	-1.163768893	1.520340245
3.073199242	-1.330512403	-2.735966872	0.763166448	-6.053830601	-0.359112451	3.134200306	-1.508700852	-2.292609413	0.759179018	-3.263238242	-0.574400366	0.37362771	-0.895281047	-1.783418104	0.021873214	-0.689604786	-0.872755869	-1.41110416	2.1746849	1.018846737	-1.504017389	-1.431134351	-2.217318618	0.399565543	-1.850273353	-2.240981401	1.278841386	0.42851229	-0.616967803	1.848187917	1.472289615	0.034466842	1.592691817	0.070905285	0.553732937	0.667658687	0.100481078	0.242220862	-0.656988319	1.16472222	-1.493642078	0.698777846	-0.600044905	-0.01307448	1.411368307	0.892577592	0.675727757	0.815770231	0.436805948
-0.862166982	-2.461058117	-0.833381039	1.071024772	-1.577640759	-0.567753869	-1.27547999	-4.152266423	-0.391254782	-0.137994832	3.188715657	1.203852816	0.542807943	-1.034099261	-2.053722603	-1.665929915	3.796440676	-0.294294192	0.872838289	-0.682680947	-1.596410633	-1.271383273	0.074266647	-2.717465461	-0.60664123	-0.60152525	0.295830159	0.334233435	-1.26201721	0.543178314	-0.740043819	-1.983042805	2.50049672	1.218579006	-1.711119779	0.3471815	-1.488877909	0.939708607	2.699757108	-1.034724564	-0.033335697	0.228764911	-0.744240839	0.999915912	0.493973348	-0.645291705	1.07023459	0.690338354	-1.394285547	-1.749244421
3.717190584	-6.279180947	0.253448532	1.752502445	-0.517496783	0.977237896	2.777992708	-0.695630035	2.290340052	0.699899172	-0.82864081	1.358909153	0.046637952	-0.27781738	0.290009813	-1.270543394	-2.280004293	-0.267754834	2.230659349	4.620383955	-0.840627433	1.956991082	-2.128865099	1.769514639	0.833490601	0.720256979	1.020560403	1.735308862	-0.320395144	2.378685076	-1.14508359	0.971811106	-2.732205295	-2.171016472	0.660874803	-0.982505443	-0.727219838	1.175626018	2.742189398	-0.477574783	-0.217970645	0.14762119	2.356072813	0.876018474	1.917412523	-1.276471629	0.310562511	-0.442966431	0.656117131	0.951068668
-0.811276929	-8.071012639	0.84104251	-2.174015621	-1.131936402	3.389308938	-0.906189817	6.091227269	-2.473024453	0.392451285	0.398328965	-3.678065198	4.365486094	0.263166226	-1.402269989	-0.392177726	-0.608421926	0.020836117	-2.81338607	3.084045779	-2.286379047	-0.056699756	3.177181721	-1.794957486	3.017781545	2.502668949	1.193798638	0.599676729	-1.336448763	-0.397360105	-0.054152951	1.777160393	0.697299193	1.171538928	-1.247561238	1.300445868	-1.460467034	-0.011778342	1.793469381	-0.363097676	0.709093344	1.605541812	1.496266699	0.149763791	-1.587808815	-0.635344737	-1.141528972	-0.945087255	-0.653552636	0.046000251
5.274299532	-2.107930979	-3.254753923	-2.063935251	0.046805275	-3.892551789	2.125368668	0.312770374	-0.987961764	2.806705352	-2.613383119	2.276908328	-0.336016248	-0.833265153	-2.866138599	0.220814419	0.636374199	-0.893869547	1.103617061	-1.04010307	-0.399906821	-0.539461973	-0.191505369	-1.441335241	-1.750941083	0.370074738	0.217754446	-0.782194436	0.445815788	0.685654123	-0.051948935	-0.244749081	0.272648607	-1.452115866	2.198715611	0.008705459	1.723084875	0.298906377	-0.577457966	-0.575435769	0.032778579	0.39391598	-0.549151876	0.798371087	0.878901207	-1.301659112	1.482802443	0.709162326	-0.638402247	-0.045914314
0.114047654	2.399221705	-1.95258439	-0.463822975	-3.861955156	0.744101455	1.264021818	1.984456445	-0.48010374	-2.026931976	-0.412834296	1.373139311	-0.163313812	-0.013782524	1.413111418	-0.035511336	2.701842232	-0.418568436	0.057465409	-1.149990926	1.533762641	1.1070497	0.051515172	-2.134974502	-0.453739151	0.069881081	0.305658235	0.203617346	-0.814646417	-2.519971573	0.175503205	0.751818073	-2.400606345	-0.061249567	0.24442768	-0.194441083	-0.960356066	0.039059911	-0.482728715	0.495058911	1.212278749	1.491472621	0.098171215	0.13688385	-0.058649159	0.371670346	0.706987961	1.60824161	-1.064976842	-0.640100796
-0.268406401	-1.393723231	5.065662475	-2.934477833	1.687587692	-0.245781031	-0.540129241	1.91747451	-3.009350513	-0.070299285	0.233085089	-4.579510065	-1.754871221	-0.348314068	0.231963669	-0.256456207	0.418118369	0.186299355	3.191112468	-0.66658766	0.793280363	-2.884261002	-2.837174132	-0.856017526	0.724398651	0.145381526	-1.369475971	-1.090211634	2.148531158	1.217437062	-1.039815236	-0.415434628	0.147334012	1.403338802	-0.658636576	-1.681668459	0.096191797	-0.506922286	-0.887918427	-2.116559732	0.384015123	-0.754209427	0.013318041	1.515890947	-0.36642196	-1.077872299	0.477075074	0.765221106	1.093494227	-0.529283583
1.466113194	2.389043786	-1.13242284	-3.613794039	-0.868139993	-4.059680637	1.397367945	0.161446611	0.26477832	0.249883133	-1.83295401	-0.499004783	-0.013179224	-2.193158519	1.966175159	-3.726222664	0.94092958	-0.45805901	1.210453772	0.005713125	-3.89466354	1.100950355	-0.33303108	0.617547596	1.90716709	-0.360190239	1.288478869	0.93914835	-0.084187635	0.79234881	0.049035697	-0.904759273	1.876134685	0.642881863	-1.173351725	-1.614607376	0.775661111	1.980157487	0.741169249	-0.436426178	-0.966144786	-0.765907086	-0.985514974	-2.515445789	0.371174297	2.167685113	1.638224228	1.780455711	0.597916803	-0.221240093
-0.234511935	-2.022502953	2.088252055	-1.541957219	-0.93744036	-0.080811552	-1.73582088	2.200371675	3.221557761	1.854141379	-0.506942291	-0.300644721	0.727395013	0.836951372	2.344442273	-1.797725847	-0.069818431	-3.547921084	0.707117066	-0.714692204	-0.087238518	-1.117009685	-2.837565556	-0.352935942	0.791120179	2.586028995	-0.908869393	-0.802352651	0.379510063	-1.205385118	0.028583524	-0.855912823	-0.65639608	1.039958997	0.358304393	2.557847821	0.818565347	1.04449042	-0.360413591	0.268379634	-1.054300578	0.385867354	0.198187975	-1.242582195	-0.007544736	0.888822647	1.874259572	-0.243445961	0.775099262	0.845814778
1.77826475	0.785092832	-2.648336947	1.617696317	-0.546416384	-0.580303252	2.538628414	2.426740501	2.832307459	-1.631949517	1.963148381	-1.59979457	-0.404371341	-0.002353504	-3.703549165	-0.748964694	-0.017315896	-0.018903788	2.255536568	-2.853183261	-0.989612036	-1.082025283	-0.031046006	0.897845104	0.536681042	-0.480479544	-0.619336121	-0.904047223	-0.210195995	-0.705672219	-0.731292141	2.344666513	-0.752978643	0.047605571	0.111602497	-0.343629458	1.181659605	-2.055879107	-0.483242786	-1.212487908	0.317604898	-0.498346096	0.37680591	-0.23189203	0.40252428	0.665492962	-0.476786608	-0.74544063	0.556332891	-1.388179523
-0.672634384	1.121709562	-0.922068961	0.123468575	2.44404867	-0.427105864	1.952247001	3.028729812	0.722521683	0.433983046	2.575267725	1.390017329	0.497656824	0.622067129	-2.212028698	-0.70649615	0.405763282	2.440675885	-2.095501752	-1.235365998	-1.929691942	-0.290464536	-1.740571972	1.280423754	-4.096489114	0.60628426	-1.373482139	0.195674281	1.632622617	-0.625130516	0.117435774	1.036471579	1.45956765	-0.157539435	-1.635365446	-0.174735647	0.026284161	0.952327497	0.465585464	-0.598453519	1.610517849	0.801412889	0.133458969	-1.205563142	-0.218706024	-1.484208382	-0.460258653	-0.162940722	1.268924577	0.870322689
1.277940072	-0.519997554	-3.768203658	1.664601539	-4.661325069	-1.636943086	0.284346803	-0.421436851	-3.158500543	0.425969692	0.216431998	-1.247538393	0.204961138	-2.173064537	-1.543012012	2.201430462	0.621623427	1.385365107	-0.646693348	0.236892275	0.034280213	-0.157613547	0.478203877	-0.451896775	-0.041267321	-0.584302132	0.261332348	-0.539809073	3.911376894	1.641869647	0.271718032	1.503817012	-3.927588222	2.130520873	-1.25133815	0.552839099	-1.31402677	1.922894826	1.819858351	-0.065490351	-1.880060635	0.40271027	-1.332696377	-0.10025425	-2.045290256	-0.096910763	0.39669969	0.232490689	-1.47587294	-1.195952184
5.974666228	1.818919352	-4.782611381	-4.291009431	1.236527926	-2.099490481	-2.762082087	-1.189600247	-0.773541332	2.733182832	3.223226422	-2.966210052	0.39809261	3.331929826	1.221509838	2.339237205	-1.320675828	-0.086207942	0.870224062	-2.562649143	-0.821895551	0.189127314	-2.549374752	0.681529099	1.046055236	-0.099200372	1.487568168	0.309795711	-1.761414837	1.59514346	0.008791055	-1.291578095	-0.811442323	-1.103604123	-1.644749668	1.009482683	-1.116659163	-1.273036846	1.605545775	-2.02236393	3.068410849	1.537899731	-0.3621312	0.062305918	-1.285152177	1.165738022	-0.464418198	-0.019049505	0.341715014	-0.215997947
3.218168282	-2.942924741	1.289346746	-0.963211137	1.849724116	-2.521728606	-0.525619845	0.012750994	0.351907387	-2.667862568	0.791369048	-0.283442368	-1.09467154	-0.516041276	1.237566952	0.987715901	0.536504191	0.389180803	0.42119682	-2.407465236	-1.947531169	-1.238018311	0.490534219	-2.317142313	0.670158168	-0.181085682	-0.658878107	1.109720755	-0.467745866	-1.97490416	-0.139033162	0.314295812	-0.070720511	-0.044569002	2.765631671	-1.10246921	-0.38442217	0.009018717	-0.936223217	0.929971107	0.155583103	0.898909362	0.650051985	0.705479773	0.305129838	-1.022802156	0.489749314	0.666165406	-1.073586878	0.23240323
5.929603141	-2.952199191	3.077450355	0.404098334	-2.999366345	-1.07344934	1.372588636	0.313293793	0.092780265	0.713986372	1.198420636	-0.942904383	-0.385750674	1.736925389	-0.184738626	-0.125711928	-0.338774361	-1.303048326	-0.991670111	-0.367213748	-0.225533055	0.283490109	0.795249904	2.489843014	0.609727623	1.022377194	-2.213536736	1.54571695	0.388749143	-0.507986195	-1.199845697	1.415031242	-0.643415093	-0.660636576	-0.528212536	-0.715730453	0.949198279	-0.605426234	-0.908379911	1.301663484	-0.110594401	2.423719661	-1.848922552	-2.093085652	0.252522424	-1.143439652	-0.695557264	0.640641633	1.238384821	0.761943796
3.889481622	-2.477429324	2.879008912	-1.683006562	1.06075597	-3.759534361	3.573786431	0.397971227	2.171188365	-0.94962939	0.171983566	2.041602434	-0.552842196	0.916816368	4.184261863	0.182030837	-0.437908159	-0.165852457	0.166529915	0.908271921	-2.393780881	-1.593435488	-0.955811199	-0.337077768	-1.862959695	-0.010231615	1.794033461	-0.568197065	-0.143865032	-1.203828656	-2.892146972	0.441606219	1.046416902	1.006303474	0.289858464	-1.279353809	-2.483812727	-0.124468826	1.721941328	-0.006576184	0.045864224	-1.044569353	-1.163083232	1.989894878	0.462584187	-0.803670276	-0.19637008	0.417694841	-0.48449218	1.231950744
4.257656919	-2.446736919	-1.026669745	-3.641798566	3.816500485	-1.25770934	0.892995721	0.332577766	-1.660033232	-1.503194567	-3.658705235	-0.090002366	-0.812477279	1.11107181	-1.331994797	1.447912142	0.64422625	1.146216015	1.109879198	0.934621829	1.97066409	0.158814776	-0.718361937	-0.546827233	0.347249605	0.162568105	-2.894160579	0.874931034	-2.451965833	1.534102605	0.825855032	0.360741803	1.34666033	0.553418029	-2.385873292	-0.778913449	0.635284741	0.128844887	-0.073367675	3.470642317	0.859452556	1.115037901	1.906924598	1.205051991	0.172105567	1.276081898	-0.116079131	1.463461429	0.447180381	-0.90959636
0.146595755	3.050864409	1.865605774	3.26393951	3.490901824	0.141280919	2.360529869	-1.684292605	0.756542039	1.211003667	-0.705299265	0.725344051	0.871371211	-0.141728996	-0.276962127	-0.627949255	0.2775369	0.196400609	-0.828060093	0.555987984	0.247631469	-0.732592679	2.095945591	0.776832314	0.005092045	-0.580101455	0.965017154	-0.44220132	-1.115201309	-2.610885345	0.356906671	-1.693343059	-1.216739611	-1.258483685	-0.405099094	0.354874552	0.583379775	0.413042489	0.727332222	-1.210886124	0.120611224	-0.775830222	-0.07388169	-0.159202257	-1.034484363	1.391191695	-0.119680035	-0.644402658	0.705934949	0.11348597
0.180822371	-0.132446789	-3.142780575	1.967099462	-2.235918815	0.810988187	-2.11041548	0.212193335	2.837640133	3.094163342	1.59738628	-1.188631576	1.576811016	-0.829101948	1.537093052	2.153909929	0.009219907	-0.471783068	0.388541622	1.596103817	1.638713503	0.049469723	-1.091024267	-0.362153472	1.888198792	-3.027208118	-1.851336662	-3.398294409	-1.412741808	-0.791336269	0.015102662	-2.143610309	-0.127790899	0.899486905	0.348823789	-1.906739845	2.167851237	1.628494046	0.861563502	-0.664479111	-0.683557651	0.022760698	0.645197866	-0.479538449	-1.504418134	-0.863377917	-0.451023297	-1.549238625	1.349605811	-0.235854988
-7.188623008	0.722868184	-1.446007702	-0.361199558	-0.359973501	2.286730233	-1.080341262	0.208979099	1.69976555	0.071129853	-0.307512497	-0.454875898	-0.194798648	1.602091928	-3.540235332	1.472150259	-1.340336546	0.824014427	-1.410658112	0.985457576	-1.062463467	-1.224690922	-1.726450628	2.264069173	0.92030926	1.603440329	0.619515641	-0.390916967	2.414499129	-1.847151658	-1.190919962	-2.516235957	0.216645395	0.545284207	0.165523106	1.621214522	-0.024422555	3.127634468	-1.719665056	0.472664617	1.754610771	-1.047515105	0.324090613	1.992522443	-0.46316387	-2.04577247	0.473379627	2.328989857	-0.441707376	0.263373952
-2.769305835	1.192079213	-0.699664785	-1.264004327	-4.225373464	-0.12593765	0.204805299	-0.25416244	-1.250236227	-2.345775991	1.922575331	0.13719499	0.824649969	0.047313089	-1.137495979	-0.289313478	-0.380413836	-0.072389619	-0.307935993	0.201146031	0.975233004	0.368071801	0.412223683	1.22125971	0.41757407	1.045131389	0.469215219	1.403713969	0.395066867	-2.895201113	-0.930116131	-1.194288532	-0.225944198	2.02998566	2.717204549	-1.189006407	0.323468847	1.336598897	-0.172058577	1.772000099	2.864484978	-0.833378147	0.970132127	0.40967373	-1.706822202	0.711383023	-0.701304785	-1.899807036	-0.699404384	1.215076544
-2.460337635	-5.562332828	2.802395431	1.353534032	-2.355796048	-0.440266347	2.267532976	-0.870489906	1.548537481	0.196119364	0.551569783	2.357298102	-0.710571449	-2.191026655	0.513886897	0.791317304	-0.955082891	-0.260605123	-1.96121627	1.145105826	0.995675202	-0.19480328	0.390530646	2.160461345	-1.956640551	0.132701586	2.25300475	-3.112981156	0.39446338	0.029443839	4.219865799	-0.601534165	0.127114105	-0.939917479	-0.560675807	-0.600369177	1.227218398	-1.61936709	-0.904685179	0.414853567	1.636374632	1.46151017	-0.846689418	0.460263643	-0.199408141	1.455054695	0.293603427	0.363371604	-1.940525831	0.606083486
-2.862851773	1.849617575	-2.212083282	-1.196626473	2.485682353	-0.817960773	-1.849122086	2.624054354	-1.639184472	-1.478520403	3.222909762	1.274488209	1.85326348	-0.821049899	-0.050610551	0.253702984	-0.621851509	-0.919895204	3.028757849	2.664458622	-1.487378816	1.168459094	-0.148173361	2.918318748	-0.691499235	-2.327733297	0.706656432	-1.217057874	1.437850459	0.885471161	1.890160924	0.992742642	0.562716825	0.2835545	1.739167521	-0.037322985	-0.63550491	0.339812503	-0.497259857	-0.96733254	-1.050042823	0.091002964	0.310038432	0.453310001	0.260427829	0.276139227	-1.696265023	0.476243898	1.736496194	-1.357520406
-4.021229861	1.454147092	0.647120327	-1.04031626	-0.874429827	-1.094537532	-1.997321228	1.03465057	2.749043313	-2.612728218	-1.121511802	1.073653515	0.560162793	-0.533294323	-0.965034765	-1.588646591	0.179905214	0.653133895	1.855104873	-2.024291107	0.875690051	-0.771699842	1.632074943	-0.598193477	0.759676883	0.61160882	0.440395301	0.346174009	1.105690591	1.501835606	1.868822399	0.597987788	2.209892593	-0.557790449	0.373856175	0.8523702	1.607991558	1.575189156	-0.347201513	1.481992186	0.315423154	1.167699758	0.418852619	1.829829947	-0.848998638	0.69136982	1.089999555	-0.444590071	-0.906263387	0.124882713
-1.919754293	1.491299441	-1.069413165	-0.328913726	-0.41339089	-1.521441397	-2.612166796	-1.696476033	0.800252273	1.374265536	1.072375382	2.473472105	2.236647587	-2.815553782	0.110616087	-1.638189965	1.307571335	0.779876794	-0.062198546	3.416626804	2.290842131	-0.816006697	0.290754542	0.365490405	-0.128673983	3.859873037	0.43653172	1.542788966	-0.270156888	-0.581654448	0.301770944	-0.816173001	-2.042004742	1.497805627	-1.067399592	-0.500913358	1.959374855	-1.366849728	-0.579415579	-0.373358718	0.835434214	-0.331065212	0.408015855	1.178512003	0.815292585	-0.887336589	0.820963069	2.041612663	0.247175863	-0.475041118
5.49104858	-2.674727409	-7.507487727	-3.628468065	3.615685617	1.125353012	-2.191493472	-4.236659827	2.398656885	-1.166309459	-3.175091857	-2.280486192	0.656967622	1.241845018	2.071690059	-4.734404651	-2.448116831	-0.338148125	0.743745828	-0.357089508	0.174033962	1.611550069	0.406895428	-1.435462052	1.416718796	-0.031228498	2.291238166	-2.84118793	2.26669593	-1.127813296	1.076123333	-1.007263225	1.112555303	1.779783724	-0.013906629	-0.118518153	-0.301255477	-1.916670443	-1.837187368	1.512952501	0.44690005	1.459789822	-0.872022265	-0.027587861	1.084614804	-0.06897186	-2.26973845	-1.204286482	-0.071408648	-0.026980301
5.526305632	-0.254764032	-4.035190391	0.563615637	0.543743784	-1.242473092	0.388273028	1.153558084	1.543921792	0.179714091	2.609667141	-0.359735722	-0.931181601	1.889801294	-1.724518152	0.184475711	0.631251241	-2.191631879	0.070017693	-0.348818	-0.220494254	-0.609092529	-0.060716672	2.778463998	1.633277184	-3.585868213	1.040019996	4.116866736	-0.568621349	-1.329000802	1.875292069	-1.574184503	-1.337253978	0.506117809	-1.822614224	1.005735501	0.066623481	1.310783269	0.886795474	2.007061367	0.284184656	0.405191234	-0.725549661	1.268598539	0.834115534	-0.491093503	-0.77520386	-0.870263007	0.019900886	0.886794274
1.132508559	-0.572148979	-1.267841399	4.489262182	-0.098703094	0.537303226	-3.757057782	1.700244716	0.606637956	0.026575755	-2.625696598	1.412902563	2.078217905	2.494590326	-0.781336907	1.713340748	0.820599432	-1.924934074	-1.723462984	-1.743767364	2.19315031	2.100247582	-3.304463422	-1.107533029	-2.328892251	2.500685315	1.058142444	1.131639441	1.071265548	2.064243624	-0.158657429	0.025680664	0.154613597	1.25814335	-0.434478701	-0.928952678	-0.756816471	-0.848520842	-1.093744002	-0.409593499	0.473383561	-0.191596312	0.951981236	-1.112788275	0.331976366	0.430494578	0.261981207	-0.670978748	-1.646171533	-1.242392549
0.967212484	-0.893236952	0.518667913	-3.217324872	0.084517525	-3.637698201	0.827022676	-1.844725502	0.490449605	-1.128419223	1.003404649	-1.097955933	0.762373668	0.177894925	0.611131925	-0.289979589	-2.746762732	-0.138145228	-0.555730866	2.88518627	1.536600521	-0.887355029	1.491738586	1.13909334	-1.060540249	0.310966232	-1.958744863	0.952130648	0.687653665	-1.358353353	1.126328627	-0.116573565	0.39228778	-0.432040039	-0.979310119	1.750535579	0.361940036	0.379584043	-0.034130173	-1.527231096	-2.076692072	0.123985723	-1.617436989	0.684264511	0.226290275	-0.877128402	-0.210646859	0.762544272	-0.690646277	-0.152220603
0.007529368	1.453822734	0.597230916	-4.17902794	1.621706492	-1.005733989	-1.029744093	-3.365736049	-0.038390401	-0.391815617	3.490748074	-0.612127898	-0.632166326	-0.170456211	1.156599496	-0.966839991	1.349978858	1.785804362	-0.732572468	0.491569007	0.114176693	0.896518944	-0.983382858	-1.49336384	-1.015931857	-0.11059652	-0.292839803	-0.234384621	0.345704092	-0.919101498	-1.140455931	0.450425514	0.53634298	-0.99677234	-0.121329078	-0.930660326	-1.091021913	-0.554292665	-0.408870202	1.736996603	-0.477538557	0.963753219	0.385461439	0.14022114	-0.644449187	0.222135707	0.592735546	-0.452812192	-0.412096237	-0.172356303
-3.229377165	2.591910986	-0.621714255	-3.065892262	-0.458391675	-1.235254401	1.508830384	2.550412803	-3.95389033	0.413868191	0.138947234	0.153208487	1.295790716	-1.190333366	-1.467580314	-1.925113282	1.915571219	2.181676372	-0.161609364	-0.592847713	-1.305214011	1.952980777	-0.68705227	-0.414141359	-0.59550569	0.548814458	0.227249198	-0.193977924	1.509139113	0.497488405	0.555029203	-2.401120427	0.312066753	0.156031326	0.35922309	0.551485797	-0.925401723	-2.058878573	0.835868747	0.313722161	-0.673412242	-0.500300343	0.931761068	-0.279934897	-0.911968839	-0.210926774	-1.837403212	-0.163443581	-0.513601919	1.079397596
0.051379457	3.252250658	1.845714993	4.625754042	6.903450815	-1.117825808	2.219167813	-1.416041993	-4.808177436	0.946901331	-1.520421559	-0.444248097	-0.272519557	-5.566901938	-1.726529021	1.357274959	-4.189917184	-0.149162867	0.168695779	0.094013611	0.1161207	-2.820575199	0.846955802	-1.157769894	-0.567771217	1.678873755	2.523452951	0.898234296	0.649569554	-0.206946365	-1.218509066	-0.097267797	0.058553487	-0.166167539	0.917579945	-0.492286067	-1.442717273	1.699964782	-0.940434519	0.085940825	0.510166082	1.875022097	1.128408409	-1.375125276	0.079365429	-0.065044588	-0.558284291	-0.70924835	1.437123323	-0.63184956
5.121840296	-2.109946297	2.644085138	1.442999958	-3.11288029	1.230226559	1.341934658	-1.241608537	-2.08285242	2.252049733	0.990929051	0.716642137	0.786163369	-1.506440864	1.271304914	-0.790519101	0.326544633	2.115652166	2.595624252	-2.116179727	-0.295351657	0.829138413	1.668629462	0.228988717	0.436048838	1.351461548	0.006167128	-3.269068675	-1.107279442	-1.400672282	1.049572439	-0.202106839	-0.802530772	-1.213774259	-2.134397539	2.308872825	0.363815928	-0.558346516	0.672477967	1.980585139	-1.005998494	0.593240487	1.138119644	-0.927884868	1.66825539	-1.370571295	-0.225394449	1.030734687	1.160783577	0.274805383
-1.29964056	6.416187612	3.577107828	-4.621360467	-0.117767539	0.289720536	-1.195950497	-1.37998623	0.300493788	0.724125505	-2.756598631	1.446604456	0.997830421	2.031283332	-1.954004792	1.451918846	-1.144816199	1.870583126	0.713792235	-0.589692304	-0.440062035	-0.32572457	0.689418179	-0.033390006	1.638211313	-0.140225948	0.286152447	0.461144007	-0.96825559	1.175906389	1.086092611	-0.929015487	-1.193177607	0.834344373	1.880890379	0.776212703	-0.202809018	-0.199288665	0.138827204	-0.485251953	-1.991959633	-0.822870451	-0.51520905	0.202499299	0.065376174	-0.654774024	0.077620203	-0.32702139	0.546088059	0.448978339
-5.123671262	2.734642007	0.09636256	3.978618275	3.231981999	3.22799905	1.802400133	2.399754279	1.192925113	1.653880344	-0.992154649	-1.065069346	-1.464850537	-2.548454537	1.802101249	-2.189880282	1.82453101	0.671824462	0.38720596	-1.219310898	-1.063910108	0.593424914	-1.749953011	1.716753933	0.48739531	-0.453073389	-1.978230103	-0.770270489	1.063726601	-0.723324239	0.105252946	-0.182594269	-1.882690709	0.571948145	-1.095379747	1.159190738	1.200807224	-0.175859691	0.322973207	0.397248205	1.646579356	-0.991291917	0.13191515	1.719446648	-0.651426127	-0.759303391	-0.541554555	0.150545159	-0.77967093	-0.931923352
-3.765852744	1.659517235	0.203289172	0.102932343	-1.897521819	0.851846105	1.516214353	0.953213047	0.77525366	0.788932052	0.058353405	0.814856324	-3.043187223	1.520689449	1.115152137	1.926196398	-0.988885067	1.72940022	-0.560541288	-0.036656456	0.608403377	1.238750283	0.056430258	1.754024266	-0.323438457	0.013482678	2.019020871	-0.933125282	-0.603715488	-0.48160906	-0.344929172	-0.917490097	1.473971534	1.385579361	-0.677925004	1.344358675	0.386740596	0.621517955	0.163407343	-0.328360346	-1.912604535	1.706572607	0.142943229	-0.012965588	0.411009505	0.691973452	-0.478916572	0.311567436	0.400189067	-0.943278644
-0.337571803	2.08679217	-6.236738992	-0.944559957	0.67645014	2.146578554	6.119194434	-1.100795261	-0.976598356	-3.507484868	2.209118734	0.055994154	3.874920249	-1.248821488	-0.316331895	3.776784416	1.842616967	-3.561132468	-0.648774042	-1.016237821	-0.413947554	1.81846993	1.13171735	-0.042140962	1.150803693	0.840594269	0.988751278	-2.331087969	0.819312811	-0.687432917	-0.213580237	2.303940509	0.174525332	-1.467234004	0.038243427	-0.438956927	0.632091108	-1.160632786	-0.755014442	-0.006103224	-0.379110276	-2.033915349	0.4691749	0.217659562	-0.340449929	0.672467211	1.424453161	1.451624772	1.413052829	1.173251436
3.655886973	3.886049303	0.877088383	-2.106056617	-0.029472748	-3.929681922	-2.526372687	3.063595645	0.411759302	0.768923805	0.900818907	1.608977818	2.368000381	2.759223177	-1.54220722	-0.412549601	-0.499652843	1.413980435	0.254880604	1.089691597	-1.292980552	-0.318695232	0.479532479	-1.313749684	-1.435903216	-0.759360965	-0.4010606	0.72449167	0.886938952	-0.65184116	0.904566062	1.649029327	-2.518732754	-1.804179646	-0.261828111	0.205425528	1.103045375	0.645825728	-2.922773303	-1.918227009	0.424880566	-0.441218493	0.158519118	0.70582665	0.533165464	2.017721393	-0.889492308	0.145365504	0.695419273	-0.810012477
5.127841738	1.945093183	1.127028158	-1.492469225	0.024960803	-3.024791546	-2.348557502	-1.242586823	0.927715198	5.330061176	1.682176156	4.527390178	-0.775154573	-0.071414773	2.240832513	0.824056127	0.229356237	0.784148201	-0.243834244	-0.181975132	-0.344543312	-1.583418237	-0.219606134	0.595288627	3.012032654	2.590265427	0.166877422	1.720501827	-0.080398189	-3.860880131	-0.003089908	3.488376737	1.46021508	0.874386927	-0.530754717	-1.152026462	0.615306086	-2.836522783	0.865919857	0.347016162	-1.427912283	0.064028272	0.822056363	0.971651607	-1.408198646	-0.256631232	0.976548085	-1.887347696	0.628291102	-1.106551127
1.979931411	-1.97656558	0.478547277	-3.176296202	3.287947964	0.357659444	2.830603833	-2.129603179	0.854326217	-1.296304255	-1.646770817	-0.432137337	-0.652980545	0.668198463	0.423491304	-1.754800616	3.394291728	-2.939541044	-1.075936338	-0.205078366	3.826779605	-1.121049349	2.349569831	0.051639298	0.235297669	-0.190536438	0.93074777	2.211267098	0.770320654	2.286394892	-0.195440223	-0.551692527	-1.415722864	-1.279341435	-0.080490622	-1.153072326	0.925623994	-0.711293544	1.183766443	0.460757539	1.594044709	-1.204140896	-2.662870322	0.168240605	-1.803407764	-2.686136554	-1.436131652	0.329247652	1.661669294	-0.94612685
1.326503027	2.539071388	-0.895715621	-0.128620643	-0.19725819	3.808046354	-0.281017212	1.612615339	0.621134516	-1.02550847	1.241575668	0.752953847	-0.795976602	-2.37536899	0.566500909	0.431971038	-2.65467964	0.078906336	-1.419006981	-1.240350808	-0.711254914	-0.280253337	-0.757475543	-0.486953036	0.499215493	-0.8826918	0.600030457	-0.748031311	0.629803989	0.171426389	0.0751389	1.097040733	-1.160548895	0.987867429	0.114386128	-1.441037523	2.864677641	-0.82336254	1.037137875	0.264912881	-2.715058388	0.989419107	0.610172076	1.311119243	0.041524513	0.018504097	-0.505132088	1.976348305	-0.967615139	0.51471257
1.594926191	6.279839048	0.499858387	-2.55571814	-0.908591537	1.216336776	-0.139540961	-1.785485892	-0.281759659	0.432701886	-0.123542066	-0.566176631	-2.239442273	-0.522146687	-0.241095329	0.886677112	1.255143754	-2.815336542	-0.802642539	0.644191902	0.590862526	1.032752342	0.130620094	1.39890628	0.926587244	0.998018386	0.736897679	-0.719138268	-0.970159326	0.686662735	-1.093419018	-0.519227543	1.147914106	-0.075414102	0.758191694	-0.026054339	-1.653498938	0.042395355	-0.894856043	-0.650657124	-0.989001053	-1.681389415	1.711785518	-2.570021357	0.923197769	-1.509148493	-0.318943639	1.071922708	0.293354413	-0.706297217
-0.358031898	-5.577624582	4.13087932	2.548179707	-4.022176866	1.031534817	2.763794472	0.735709256	1.842593934	2.339520043	-0.755834255	-0.188425472	-0.771905926	2.080967148	-0.21896482	2.425286664	1.080706487	1.52871932	1.088500161	-1.648164448	-0.467365085	2.383974081	0.041743274	2.203657398	0.658474544	-1.957247199	1.891629551	-1.178190173	-0.806441889	0.743647958	1.086859078	-0.124899865	0.946095066	-0.601589547	0.182882506	-0.451448758	-0.335536036	-0.5227619	-1.065837641	0.46988876	-0.441014698	0.062803189	-0.182557093	1.704315219	0.165038751	-0.23005661	0.992209998	-1.162823385	-0.834158077	-1.290075064
-0.604377328	2.157402928	2.180378764	-0.694634237	0.191507799	-0.776694547	-0.644018164	-3.063887487	0.873236472	-1.39599692	-0.458278134	0.322032456	-1.051130626	1.98406006	-1.45281477	0.276066303	1.269960819	0.439845152	-0.568608901	-1.078581933	0.235407949	0.430883948	2.788262828	0.988532001	0.600608979	-0.155856043	-0.691576492	-0.012655791	1.198682448	-1.593594084	-0.586513129	0.459039732	0.263199906	0.36013988	-0.829689018	0.733744235	-1.085937974	-0.036549763	-0.837748446	-1.586037437	0.168951635	-0.884064951	-0.314407977	-0.59912855	0.634111152	-1.511198465	-0.318442341	0.078583564	-1.10990243	-1.23667187
2.457647841	-0.976712804	1.773301822	2.593727944	0.437855132	0.998604258	2.086578004	-1.541268108	-3.781396581	-0.242746807	2.700036371	0.563191048	-0.574527301	-1.391292136	0.24490435	-0.968835906	0.715709788	0.754202368	-0.723090421	-0.622606803	1.898783125	2.226198257	-0.155090217	1.014804856	0.783116067	-1.89600523	0.389124405	1.455938381	-1.426746291	0.816673809	-1.079635031	0.520367606	0.416975148	-1.338281947	0.527387209	-0.362773326	0.670401984	1.39768194	-0.960093128	-2.098792062	0.178666284	1.327061517	-0.661020591	0.317262594	0.515235375	0.219933283	0.593127185	-0.365825699	-0.237136963	-1.159288439
-1.268729327	-0.614801642	3.105470112	-0.335336373	-0.057231303	0.614326491	0.460934842	-0.087197814	0.802166723	-3.820647601	2.764901615	-0.744576653	-1.287703701	1.233959747	-0.344791611	-1.948821021	1.804577249	-0.95940143	-0.7688731	1.826652387	-0.896483678	-1.001997699	0.710455226	1.212163497	0.468153756	-0.178173941	1.99356987	-0.930188753	0.680022841	0.402738526	-0.755874391	-1.253524724	-0.40391379	-0.428837851	1.198234964	0.493786585	2.077976723	-0.275084849	-0.390772024	-0.933527251	-0.630881055	0.021969758	0.999896756	-1.923476329	0.55317846	1.39709093	-0.464544931	-0.550720888	0.10634057	0.065629902
-1.66483373	-1.76565275	-4.409749998	2.268371918	1.896515879	4.070562787	2.471793891	0.61998045	1.453807661	1.365272865	-0.026227583	2.267677622	2.636324884	4.377060673	2.398303746	0.831878659	0.822041787	2.449503773	1.725923016	0.734805192	0.836172737	-0.525677893	-0.190190987	-3.234700527	1.009602556	0.344859112	2.006989523	2.172018288	2.080573538	-0.083161121	-0.886672254	-1.484365425	0.512213907	-0.310590023	1.007876729	-0.041390205	2.514313507	1.874399586	-0.715087132	0.657018791	-0.713380537	2.077835011	-1.889435814	-1.242266494	-0.579412265	0.355122774	-0.004052877	0.853132769	1.09946446	-0.436297409
-2.24434703	2.158539752	1.010060423	2.589040845	-0.678610705	0.910067474	1.762015408	-2.140439558	-1.314018997	-4.68862511	-2.777135445	-0.322422924	-0.1591832	1.645944528	1.696733248	0.41993244	2.916451321	0.510845732	-1.800024054	-1.403320272	-1.712758478	-0.478058231	-1.494859765	-1.643002209	-1.872695073	0.443508011	-0.704450755	0.579975819	-0.486195225	1.298288929	0.275022307	-0.034022923	0.016700849	-1.289906118	-1.043831761	1.137859011	0.459527519	0.534008205	-0.530052056	0.755639203	-2.205333853	1.059754017	-0.199245238	0.186518033	-1.642765347	-1.223941426	-1.483494974	-1.383018264	1.356201973	0.782333169
1.570723381	-2.750850711	4.573918372	3.977798614	1.24709658	-5.098109855	-1.482870642	0.854676041	0.88657366	0.363481948	1.003800331	0.531445235	-0.416106836	-0.65091942	-1.437540945	2.686150177	1.575648546	1.023457512	1.04176156	0.080037723	-1.108986898	1.023513958	1.63595844	-0.563239711	3.654917752	0.426839012	0.196658526	-0.128601611	3.393829847	2.326555723	1.5936002	0.889850586	2.274719833	1.287677335	1.120767927	0.082017418	0.631463527	1.433802228	-0.91369114	1.216535096	0.902417898	-1.541988658	-0.45097135	-0.101618106	0.933192334	0.177637327	-0.40645611	-0.865880544	0.593410795	1.83632029
-0.058760926	4.455229021	0.497992571	1.961781779	1.710822869	-0.520992186	1.509230191	2.278863988	-0.734112543	6.52061101	-2.359962341	-0.983685397	1.504656077	-0.007168843	2.183366681	1.218074788	1.511537441	-2.070770081	-2.142221373	0.006153321	0.354628633	-0.977872892	0.286861937	-0.431488365	2.051297293	-0.895222099	0.337842869	-0.274741911	-1.547299502	0.463978297	-0.256021102	-0.35339624	-0.633194651	-0.766681945	-0.844865619	1.62082812	-0.767030304	0.093039211	-0.669924369	-1.363663255	-0.278080625	-0.609023629	-0.043677814	0.610732307	-0.239670661	0.221901461	-1.065375806	-0.057202214	-0.618566088	1.862964118
1.127304896	0.926971599	4.160904095	1.533443969	-0.297861441	1.93715791	-1.632966047	0.215357494	0.846345762	-4.252729455	-0.349533028	1.663404091	-0.704606624	-2.286066647	-0.488504663	-1.425813496	2.706530024	0.357186597	0.400324171	0.65544988	-0.134311592	3.087364928	-0.861858588	1.246037719	1.31483124	-0.486649367	0.043384012	0.468055988	0.752604444	-0.589650308	1.054502769	1.624253673	0.111086035	0.467047747	-1.021078667	-0.59806406	-1.241731107	0.463802757	-0.123599761	-0.819516287	1.461602421	1.303834519	-0.917361314	-1.909681598	0.682974855	-0.518722831	0.226160667	0.295679948	-1.247122953	0.092094623
-2.529965976	1.021266912	-0.406406627	4.271134656	1.904310612	1.794812911	1.498042407	-1.711981098	-0.000645111	1.403211501	2.67912467	-3.939764228	-1.859809315	3.372525412	0.626746555	-1.552890488	-2.267441126	2.370812003	-2.233903362	1.933146566	1.5704945	0.464690829	-0.62859795	-4.63480295	-0.553970157	-1.028243139	0.343825373	-0.427976573	-0.23041602	-1.10333506	2.656877537	0.956805654	-0.71865723	0.25313708	0.253139004	-1.060525413	0.1940804	1.056523704	1.284562885	0.849148648	0.074842455	-1.293597488	0.954013288	-1.376199822	1.409275199	0.172976267	0.496701488	0.683267027	-0.872627822	-0.12853931
1.427776323	0.966684399	-7.262592508	2.205571343	-2.117591094	0.405594038	3.286019209	-1.891824308	1.742402135	-1.074486752	-0.844729025	-2.980448913	1.360399902	-1.062629476	1.327877761	1.277500692	0.420212241	3.611267355	2.215195944	0.144638236	1.201766491	-4.124468851	1.814741787	1.898629642	1.091944199	0.450612108	-0.504304612	-0.6346541	-0.613134221	1.772364572	-2.331910306	-0.503175033	-0.736444025	2.321203294	0.249783295	-1.222730812	-2.669520034	-1.215908716	-2.304731819	0.278719794	-0.648254496	-0.41549457	0.083525258	0.057503146	0.764472403	0.95943745	-0.850998734	-0.006401036	-1.075018834	0.956412358
-2.337731919	1.531376084	2.616577898	-3.803925793	-2.567571776	2.777087929	1.998898921	-3.796534681	1.439893437	0.093311818	0.909043655	-0.753300529	-0.561626253	0.927769474	1.866448882	1.713693286	-4.017089925	2.705246616	-0.93500664	-0.79091256	-1.141711044	1.027102509	0.085871895	-1.237905383	-1.329297342	1.29904541	-0.242161433	1.520255968	1.331859988	-0.59118039	1.634163112	0.973581481	0.550729635	0.016197378	0.414386198	-0.737078696	1.007773354	0.094798722	1.132738486	-0.818250226	1.100296834	-1.790216295	-0.384217374	0.045734531	-0.069104772	0.027135507	-1.082948383	0.795358627	1.147537949	-0.410409484
4.771976063	-5.755868588	0.083432687	-2.125015566	1.158130596	5.983923703	-1.313509394	0.429464439	-2.371895532	0.925523211	-0.60293885	5.137616288	-0.564112602	0.161004251	1.260584151	-0.581268118	-0.416335067	-1.17200204	-1.620242589	-0.518524101	1.616636597	-1.175684872	0.611523328	0.989650521	0.191192473	-0.734995669	-2.040313437	0.464123574	1.01210669	1.301727619	0.529441711	0.540098446	0.417638491	0.449202163	0.635408698	0.102208792	-1.077810383	0.140702578	0.223074005	-0.369378425	-0.437746266	-0.943502142	-0.373366108	-0.376680651	0.162197177	0.74974753	-0.71396747	-0.804758038	-0.096937907	0.121570217
1.057404196	-3.538085218	-1.247155561	1.128499579	-3.232418115	-2.374415481	-4.020478872	3.128560847	-0.866496901	0.988084111	-0.841809498	1.907722744	-1.463968894	-0.741664097	1.310251748	-1.676532639	-2.270721337	0.648357827	-1.070033731	-1.153911268	-0.125995377	-1.521273328	1.934503982	-0.086892343	0.370739155	1.649950706	2.477212093	-1.864511734	-2.352048607	2.622762748	-0.837910127	0.058920709	-1.637274707	-0.990896575	0.389897527	-0.680887235	1.149427354	0.660070163	-0.836209853	0.11682408	0.859042661	-1.412036547	-1.593356727	0.611671426	-0.525745736	-0.470610252	-0.468927462	1.408734894	0.562895275	-1.737040315
-0.084385181	0.792728411	-1.057303133	4.279782072	0.819845354	-2.603131981	-4.234771594	-1.821375973	-0.310155835	-1.602473965	-1.835760601	1.292432166	0.585194508	1.555114928	1.545995588	2.025570149	-1.929876944	-0.735009042	-0.040342416	-0.896210517	-0.417905854	-0.071882441	-1.166324638	0.989836826	-0.7444746	-1.000746266	-0.210151554	-0.336853211	0.879619092	-0.386727107	1.242141608	-1.513937752	0.271844246	-0.23484751	-1.884238191	-1.047848004	0.170989194	1.829395589	0.192008188	-0.074868291	0.195353158	-1.264614758	1.139442923	-1.750093109	-0.097823056	-1.470417071	0.280277031	-0.083286134	-0.795905775	1.881818219
-0.12316223	0.113332249	-5.738618504	0.102801896	-1.084246555	1.62765493	-1.86798807	-4.139083385	1.939958804	4.924812191	-0.368649328	-2.221609152	-0.91838312	-1.99017727	-0.502216216	1.336875679	0.936382082	-0.46432092	-1.395244379	2.268613123	-0.313987968	-1.685362576	-1.459185054	1.201096456	-0.597199721	-0.83869875	-0.954955187	-0.088659133	0.019458865	0.543472771	0.771937719	1.233785427	2.119035946	-2.244106044	1.966203237	0.697214732	-1.762133732	0.181768143	-0.334219022	0.305662081	1.290432153	1.40475624	-0.723406601	-0.724880007	0.876878457	0.455587069	2.48754965	0.337871282	0.781344312	-0.249759194
-4.239431333	1.267297923	0.350865641	5.93965394	-0.058193878	1.595484068	-4.158744281	-0.800518201	-1.242639337	0.608817619	-0.866915479	-3.700223295	-1.545694077	-0.497821642	1.309481296	-2.794264382	1.337626313	0.793874483	-0.024278565	0.695964488	0.755718396	1.428056454	0.676708665	3.685095372	-0.741750582	1.514682331	-1.876786433	1.641234573	0.335618496	-0.576960206	-0.951866822	0.308434152	0.676653185	1.058800573	1.656287772	-1.446864808	-0.171622445	0.388647983	0.06009256	0.494843334	-1.913531461	0.07992009	-0.594056155	2.889890483	-0.97804535	1.892135615	0.392895431	-0.213211767	1.516717495	-0.135711275
2.846760045	-1.398133874	-1.021970582	2.641326672	-6.632018281	-0.400957492	0.483945099	-0.172739851	1.092400047	-0.416569899	-4.974159968	1.309633276	0.922431397	-0.867024275	-1.578007226	-0.0084184	-1.648513455	-1.863150716	1.035930109	-1.192391694	-0.062055776	-0.48251903	-1.084430203	-1.24664665	0.6083428	-0.927785896	1.312248477	0.791607008	-0.056193075	-0.317226031	-1.885951368	1.549176406	3.063319606	0.360195294	-0.3503762	0.894213137	0.167996874	-0.628901163	-0.749529893	-0.592935402	-0.251518248	-0.142567292	-0.844845588	0.547248081	-1.067303847	0.021506607	-1.686441427	1.497763586	0.981277727	0.94537269
-0.890026379	-1.903743414	1.202082473	0.014984128	-1.353904601	-0.427775297	-2.454299305	-1.684889209	-0.632255144	1.402801418	3.343596845	0.904150839	0.946887642	0.316763157	-0.24350136	-0.906616669	1.977718266	-0.83409601	1.024172547	0.349060291	-1.320957573	-1.137307752	0.56485596	-0.599017599	-0.236299552	-0.325577035	-0.639937902	-0.607575124	-0.511199745	0.835894998	-0.147666816	-2.655561615	-1.346770113	-0.198958826	0.192435745	-1.676361359	0.019324274	0.03313996	-1.065188432	-0.091111099	0.649557296	0.288368013	0.743219749	-1.085993043	-0.936816823	-1.203598028	-0.450522411	0.901603173	0.332206207	0.3187356
4.990450555	-5.994704988	-1.760912007	-0.837308471	2.567203522	-1.845336172	3.639938707	-2.161052409	-1.485973881	0.125731258	-1.293847888	-0.921592563	0.434039241	-1.496893567	0.792843243	1.861766133	-0.252264941	0.353484329	-0.743162002	-1.516782809	-1.553373886	3.425740552	-2.757749164	0.541086109	1.439798682	-0.064551879	0.575595589	2.56275109	1.526783635	-1.689511772	-0.491529646	-0.059817638	-1.13155064	-2.337843664	0.190343084	0.417398172	-0.771245497	0.317846411	-1.105728021	-0.659469547	-1.567385866	0.353056885	1.533962712	1.467574592	0.14814347	0.3198923	-0.910488007	-0.115603945	-1.184814626	-1.307896904
-0.518367472	-3.779149186	-1.076854473	-3.705281213	2.581879432	0.165347485	-3.73256568	1.806336398	1.204761322	-2.794747572	-0.010267153	-3.32786695	1.921161952	-1.961024939	3.153709993	1.025943926	-0.748446738	5.003681897	-2.709841576	-0.298482135	0.958854217	2.796787854	2.075675707	0.866200792	1.456761304	-0.317872388	-0.178163717	0.543000908	-1.174637067	1.262486893	-0.668148265	1.082970555	0.632223259	-1.681187238	0.588641041	1.891920646	-0.614340983	0.833607951	-1.562334501	-0.655486364	1.231187262	-1.065883929	-0.290966131	-0.741821579	-0.978016405	0.016967507	1.88128699	1.108742042	0.830768501	-0.256818888
5.771949719	-5.175482575	-5.593697046	-2.366938048	0.99623031	-4.281208222	-1.265669421	2.365013792	0.615915267	2.100069144	-3.706817828	1.454097017	-3.487579547	-2.121451507	-0.622913868	0.810616435	-0.005576445	1.136566519	-1.746650179	1.171562516	1.082498506	4.173434194	1.438235314	0.357583905	-2.993221699	-0.905431121	-1.090001722	-1.150340993	0.629727368	-2.222300697	-1.047312406	-2.700341093	1.315049353	-0.467521474	1.273445655	-0.294672158	0.305991248	-1.285271027	0.975577612	-1.2446493	0.196976206	-0.951160221	0.838702522	0.212635121	-1.132505611	-0.644369512	-0.740791894	0.0345039	0.056309267	1.041352961
1.679618385	1.013036304	-2.656258113	2.28468901	-0.820929783	-2.587496267	1.218114051	2.069528502	0.729636448	-3.395069928	0.715069429	1.198530415	-2.864021671	1.402316911	-0.385066212	-2.628657247	0.181645846	-0.239950464	1.396951444	-2.586758504	3.288965199	-0.030656456	0.237317194	0.584228159	2.217737685	0.920807949	-0.862833926	1.074747618	-1.324001623	-2.12863434	0.112225577	-0.797740792	-0.060764549	0.446349697	1.89097594	1.685460495	-1.570629663	1.097388017	2.125653884	-1.383553434	-0.731360022	-0.093016933	0.547101498	-1.111207649	1.33577178	1.053930615	-0.014431432	0.74494322	0.646556472	0.484467429
0.506665885	0.527117534	1.310337483	-4.728216867	1.915953023	-2.027888648	-1.752615266	-1.901227865	-1.651765279	-1.717281486	1.540074079	-2.269160748	-0.180170885	0.284431193	-1.014542295	-0.077073315	1.157798381	-0.983967954	-1.033254343	-0.894313484	2.448412327	-2.161609553	-3.854002923	1.223562859	0.840825779	1.075365458	1.266035935	-3.426245797	1.338245076	0.157355923	1.95694863	2.226676765	0.100269256	-0.468397666	-0.35540717	1.305146046	0.182034635	1.117932208	0.569122886	-1.105929936	-1.238713538	1.10260836	-0.507828411	1.05556429	0.846364768	0.213838367	-0.412977286	-0.651033619	0.059867714	1.458602928
4.345669345	5.009872113	0.518931247	-5.000003007	-2.267317901	-0.285247896	0.44154763	1.218057494	0.74751754	2.752763371	-2.531358316	-0.849173282	-1.454846277	1.380330468	0.753739434	0.257474435	1.522319297	-0.00316387	-2.422468581	-0.184020487	-1.466840127	0.3891275	3.130469085	0.515491585	-2.432952015	0.928329826	-0.547617309	-0.550956372	1.473819821	0.956744794	-1.318109626	1.031963341	-0.771321278	0.714219816	-0.685438451	-2.141884661	0.725332449	1.855216358	1.824129491	-0.618768441	1.643757673	1.830901054	-0.915396807	-0.046674393	2.848439483	2.510340934	-0.879768546	-0.439351117	-0.483960251	0.418208311
-0.456610239	-3.790220605	2.111393168	-0.530054698	0.505341767	1.425137112	-0.527442264	-0.386671003	2.706478446	0.935805514	-0.828763116	0.074599683	1.614518263	0.24003188	0.889241466	-2.341271603	-0.911618901	-2.130092393	1.555952366	1.253023756	-1.279060234	0.798367271	-0.890086707	-0.268297923	-2.852131109	-1.453537578	-1.508731127	-1.109112816	1.852263202	0.577082956	-1.851232223	0.415957113	-1.768037608	1.007478253	1.517182447	3.944503443	-1.434654165	0.413706194	0.179822152	0.893161742	-0.9119107	0.356182978	0.423035464	-0.228193986	-0.358628682	0.091027876	-0.325636707	1.198127247	-0.222646913	-0.421428362
2.118679189	3.766580482	0.488645536	1.826562708	0.94982954	0.234794583	0.993679739	0.405408229	0.642818718	-0.871258833	0.102151198	-1.810480114	2.364210389	-1.115681314	3.445337296	-0.847103833	-3.113396967	0.074505112	-0.009784035	-1.770208683	1.202172772	-0.37210907	-0.628250642	1.410392073	-1.289678879	-0.91523211	0.057022454	1.690522148	0.314087508	0.165672598	-1.298430485	-0.612720485	1.384788918	-0.005588399	1.508537662	2.011297755	0.714759261	-1.471142547	1.107079241	-0.254077539	1.381699563	-0.184053189	0.228972048	-0.862346031	-0.590762494	1.105900043	0.298925743	0.746105124	-1.772779766	-1.042790431
3.668897708	-0.780473367	-1.806482976	-2.867642202	2.733719503	1.311224185	-2.569064249	-0.199954066	2.300239457	2.7867542	5.02577706	-0.218547826	0.282921033	-3.487126174	-1.462026908	2.124908049	-0.096001975	-1.952052457	1.236002768	-0.963553551	0.43379308	2.134027702	-0.648335331	-1.846582513	-1.146349087	-0.716422671	0.197760471	3.461702139	-0.71463506	1.215423737	-0.087821951	0.060245913	-1.481634379	0.930871085	-0.72337142	-0.41528795	1.177425037	-0.008686818	-2.280620759	1.962558143	-1.907665051	-1.370916837	-0.86682449	-0.582760287	1.208617738	0.312549873	-0.75555262	-0.143644922	-1.113559365	0.536379458
5.722479782	0.279865506	-3.211706793	3.670747315	-2.193859799	-0.034409713	-1.435306346	-1.474443295	-3.113803601	-0.527705791	-0.457504833	-1.007195705	1.576567404	-2.668199119	0.903078888	0.008579989	1.318862565	2.722058233	0.570820843	-2.178802157	1.155377465	0.070037062	0.724969847	0.237784763	-2.203700473	-0.103469356	0.876432746	-0.491273594	1.366117266	-0.253170279	1.859604217	0.405399121	-1.199228461	1.673303433	0.081426373	1.442489754	0.058410953	-0.86417035	2.034046647	-0.205840277	0.448220119	0.20553153	-1.282400326	-0.461348135	0.531423049	-0.964559882	1.191544807	-1.522450338	2.068187052	0.959950307
-1.327177026	5.526505856	0.252271428	-3.082667145	-1.397625537	-0.663761136	0.916137661	2.429648416	-2.100215018	-2.011027382	0.820476269	1.208605855	0.18956398	1.09214975	1.026530348	1.283707747	-1.693941438	-0.92598704	-0.853865805	1.028537091	0.604725358	1.425796683	-0.178648735	0.475783835	-2.098915696	1.316804638	0.316974354	-0.248275359	-2.648889269	0.662716056	-0.11305872	-0.859579431	0.62831452	1.337482441	-0.49239456	0.901863071	-1.187753542	0.962654103	-1.044694402	1.644616934	-0.725757017	0.948495732	-0.309564355	1.081365783	-0.354085084	-1.229038076	1.846118171	-0.288703494	0.530644435	0.836540124
5.575189862	-2.710635005	0.141376988	0.486102664	3.035485199	-2.272822741	-0.640239949	0.307881067	3.289746014	-3.647356258	-0.496704645	3.697420587	2.083967908	-3.415372334	-1.047609173	0.087138017	-2.43201816	0.756758479	-0.747153191	-0.764995359	-0.117851209	-1.752292422	-2.678938134	-0.384591015	-0.014720075	-0.547992816	-0.733505107	-2.11562817	-3.755388075	-0.944372035	-0.683552849	1.517610522	-1.749307714	1.35501742	0.511573731	-1.066626054	-0.889570752	1.57660875	0.689482612	0.22022893	-0.076445777	0.530217841	-1.726617559	-1.148377962	-0.905064682	-0.002497457	-1.136302954	-0.724103114	-0.516436396	-0.88221889
5.339855433	-2.572929708	4.503837064	-1.07909051	-2.442893718	1.575904756	-1.451431142	1.396532955	-3.990177251	1.315348688	-1.244359082	-4.735493314	1.056198755	1.309619911	-2.010083749	-0.585956477	-0.694409047	-1.944974159	0.829822566	-0.323805256	-1.435095281	1.126964652	-1.299908602	0.93789532	-1.955612522	-1.896213848	-0.432231228	0.960133158	-1.230422037	-1.624793364	-1.753063429	0.685740292	0.454436505	2.10630643	0.185760369	-0.343319464	1.878171808	-1.875954157	-1.376143593	0.672911555	-0.316722966	0.127691658	-1.102367142	-0.959801858	0.63308358	-0.009458785	0.054000696	0.789660529	-0.094136435	0.172502595
-0.097712446	-1.95355525	0.751816388	2.8662743	2.452806964	-3.238480727	-0.658807241	-2.134036996	0.070415459	0.062368127	-1.419003907	0.392292709	-3.165917892	3.783278787	0.574301834	-0.3971094	2.475408839	2.386518322	-0.752149824	0.066242797	-0.844348994	-0.710787801	-0.312603668	-0.21420312	0.41167103	-2.530250991	0.967396295	-0.76623612	-0.931463376	1.851004812	-1.750406218	2.940329818	-2.352657813	1.579631699	2.610775915	1.263716452	2.100186987	-0.594395306	0.411980156	-0.425839357	1.831370822	0.417720482	2.649617317	0.269971433	-0.140506374	-0.495122563	-0.139106802	0.114170012	-0.245602595	0.893638577
3.012414623	-5.277285522	1.381544202	-2.862030617	2.214429547	0.195256252	-0.388142848	1.718386609	0.026115128	-3.014388986	-1.829798709	-2.222073264	-3.142277058	-2.743228191	-1.867238202	3.869542607	1.849814999	0.197269424	-1.265713214	2.279306015	1.284383155	-1.002718546	-0.803133624	-1.374352114	1.205721028	1.274977888	-0.349415668	-0.73263068	-0.688080749	-1.410962253	-2.370495279	-1.62676306	0.604120644	-0.785377169	-0.807861173	2.334446301	3.330409887	0.365544093	1.950299848	0.929685672	-0.046604062	-0.567937549	-0.557872709	-0.825580749	2.018543508	1.160049647	-0.63595592	-0.926773487	0.06825286	-0.753276014
0.375323812	3.327968372	3.344998079	3.194809922	4.743394328	1.216548164	1.078967888	-0.027893878	-0.573397503	0.219194141	-0.649415575	0.969858596	0.852271036	-0.784295058	-0.468675446	-2.265834095	-1.906893127	-1.271247332	-0.940530385	0.014213024	-2.467342536	-0.588068867	1.252838378	0.585363941	0.163494874	-0.009702436	-1.380456345	-0.945684856	0.661133065	-1.079366504	0.316131771	-0.836520129	-0.904203552	-0.178725552	-0.796741023	-0.655229615	0.543903001	-0.86136966	-0.931759343	0.739970365	1.160618889	-0.090083945	-0.356385697	-0.103659236	-0.460370379	0.666790918	1.101737726	0.700463322	0.240641265	0.10420355
5.692733797	-0.44825593	-3.545413409	-3.534600481	2.542265505	6.811261215	-0.758894704	1.067728726	-2.968013724	-1.450661673	-1.348418025	0.015190815	-3.92888159	0.947241999	0.227573623	1.664844414	1.60875528	-0.582566658	7.155345727	1.917628234	-1.347161741	0.238555261	0.544010543	0.297692324	-2.764158113	1.640311175	1.529312305	-0.533372491	-2.190475047	-1.440653782	1.903765443	1.001984908	-0.280255921	-0.447060668	0.722662611	-0.116723729	1.108665862	1.274640005	-0.105477637	-1.436754908	0.324010747	-0.490437084	-0.506211883	-0.016276798	-2.885457291	0.176226315	1.07036574	-0.934536129	-0.689347093	0.60293124
-7.673637743	-1.168734242	-1.93672859	1.35987737	-1.406692773	3.414898469	-0.6151614	3.55536092	1.573070135	0.362334341	1.548587149	-1.698731332	-1.703667012	0.350553721	-1.836954784	-0.546023213	0.494260891	0.408367215	-1.957059754	0.445670988	-1.035442	-2.642198039	-1.389007405	0.921404641	-0.899361534	1.418996778	1.96112049	0.154056303	0.604744193	-1.093780079	-0.351357548	0.477809635	-0.565373719	-2.799837216	0.926733108	-1.658716923	-1.624239959	-0.783711645	0.13494577	1.807181676	-0.450857769	-0.99555829	-0.088337967	-0.748310966	0.45787861	-0.136731781	-0.415391432	0.026483354	-0.180129154	-0.056587174
-0.990378053	4.833208223	1.273626157	-2.569283048	-1.601253313	0.088812393	0.589371995	-0.028868129	-1.298829812	-1.142725662	0.250069949	1.152723709	0.380596765	-0.140408796	-0.077956076	0.965214638	0.269274877	-0.207769145	0.258219865	0.348583502	2.777367497	0.737696332	-1.260608515	0.543396031	-1.130055061	0.037710652	-1.035146674	-0.414024986	-1.190654329	1.294300592	-0.469777853	-0.518469748	-0.978602756	0.167384588	1.093095332	-0.816779824	-0.888398025	-0.171528296	-0.542969813	1.138355558	0.869557437	0.599255413	1.511869139	0.155059065	0.826637969	0.762194434	0.085672732	-0.175847424	0.667814282	0.159520241
-1.422364696	-6.311361544	4.172199098	1.43899716	-0.118766918	-1.866447826	2.05852554	0.266677271	1.357127447	-1.440599775	2.245728865	0.171444927	0.485994182	-0.179078585	2.515152278	2.443239985	1.990079997	-0.541947637	-2.337250594	0.673464955	-1.086473568	-0.494867959	-1.975776761	-0.076440035	-0.556300402	-1.120898657	0.104345362	-0.859131308	-1.994638843	0.483550175	0.811963019	-1.682007566	-0.328005913	2.207875813	-0.473128133	-0.101487035	-1.237041629	-0.849333443	-1.78491294	0.119854618	1.124880294	-0.362777866	-1.001635304	-0.225091887	-1.065845154	1.786300841	-0.297391108	0.561324838	1.492113882	0.11272196
-0.738119515	-4.017467601	-3.879728674	1.59605907	1.515962683	0.596364151	3.933635621	-0.919658085	2.621329092	1.291746967	1.56104353	-0.925339877	2.023989893	-0.023246063	-1.625971424	-1.446107612	0.074579533	-1.46684949	0.031440519	-3.039795577	-2.458486009	-1.402491418	1.844577783	1.016904792	-2.968587952	2.900006048	-0.487792406	1.652320901	-2.826088067	1.452643327	2.113858181	-0.52316971	1.075846896	1.261109179	0.470812129	1.775522191	0.100268544	1.077561666	0.103673279	-0.125496271	0.450533645	-0.803578877	0.650314016	1.24872193	1.267636364	0.37724425	0.096782686	-1.188034393	0.676557537	-0.451954239
-3.171653461	-7.011578317	2.949834676	2.113566692	-0.748516082	0.626988287	-1.471179117	0.191081043	1.812041732	-0.531691031	-2.681897828	-1.684322063	1.879547236	1.758875341	-2.541911985	0.500384714	-0.086270377	1.085613445	1.364818921	-0.232733627	-0.379144138	0.357970045	0.125539513	-0.178749217	0.084683089	0.894006998	-1.486656425	-1.413038241	-0.432415441	-1.052214951	-0.203272082	-1.236260503	-0.752651577	-1.95350754	-0.874232842	-1.297385188	-0.775379719	-0.585084771	0.44601921	-0.702286704	-0.552429027	-0.29017555	-0.898136317	-0.406733369	0.627917329	-0.377670596	1.415297656	-0.358199384	0.235517464	-1.675856745
4.771976063	-5.755868588	0.083432687	-2.125015566	1.158130596	5.983923703	-1.313509394	0.429464439	-2.371895532	0.925523211	-0.60293885	5.137616288	-0.564112602	0.161004251	1.260584151	-0.581268118	-0.416335067	-1.17200204	-1.620242589	-0.518524101	1.616636597	-1.175684872	0.611523328	0.989650521	0.191192473	-0.734995669	-2.040313437	0.464123574	1.01210669	1.301727619	0.529441711	0.540098446	0.417638491	0.449202163	0.635408698	0.102208792	-1.077810383	0.140702578	0.223074005	-0.369378425	-0.437746266	-0.943502142	-0.373366108	-0.376680651	0.162197177	0.74974753	-0.71396747	-0.804758038	-0.096937907	0.121570217
0.583220246	0.758863051	-4.870596076	-0.494215223	-2.412913287	-1.474028433	1.422050993	4.450619228	1.421392471	0.091948129	1.696461722	0.986696912	-1.267003348	1.240573509	1.581509576	-0.643311275	1.146165441	0.519426101	-0.641188912	1.409047985	-0.39252365	-0.397243298	0.678434452	-0.703665843	0.363792471	-0.877522758	-0.247152783	-0.662909254	1.192040508	0.874590935	0.275867628	0.381041242	0.834110656	-0.571350631	1.061462574	-0.224193714	-0.975001882	0.194102976	-0.440121373	2.45135494	-1.43039827	-0.741536966	1.208490575	-1.449233921	-0.317249419	-1.59012863	0.604643659	-0.514470745	0.22319888	-2.05221281
2.680813379	2.883348858	-0.481072204	1.984361308	-0.285365692	1.177730141	-0.10490747	0.786632449	-1.127156966	-0.662254625	2.092884845	-0.154662887	-2.068797346	-0.057153994	1.15790263	-1.987634243	-1.317737826	-0.862769983	0.303048637	1.767574298	-0.303299306	0.156655081	-1.512982781	-0.021155222	0.921191559	-0.929509154	-0.072044806	-0.160917142	-1.750374083	1.148046012	2.177151499	2.399317439	3.567913711	0.319195122	-1.236846901	-0.156983337	-0.115805276	0.851486029	0.761857447	0.081111794	1.275782206	-1.741067427	-0.069010942	0.862657821	-0.213026088	-1.093291612	-2.076701968	2.09581743	-0.781371712	-0.582152081
0.413819575	1.374014312	1.317136633	5.971864349	3.626692855	-2.266593683	-1.133096512	1.024140381	0.06494018	-0.399735252	-1.121587363	-1.764532271	4.024861713	1.727654524	-1.074277888	0.436112014	0.613791713	-1.797849895	1.718514217	3.214676029	3.573107146	0.005898809	2.278616877	0.651536543	-2.188304482	-0.996020756	1.581944423	-0.738693984	-0.895338159	-0.423038807	-0.207733396	0.823607848	1.679569312	0.650938351	0.298053484	-0.107878505	0.325280254	-0.513273833	0.760220293	0.280452816	-0.602278797	0.239560736	0.310420711	0.510696037	1.169869067	0.096674751	-0.240552984	-0.031535512	-1.195504229	-1.172519024
2.776417564	-0.872827434	-2.959216709	4.031510771	0.302707971	-2.146341231	-0.300674755	1.003280438	-1.363613357	-0.189140305	2.467817339	-0.984854361	-1.760315501	0.730793147	-0.119732844	0.784220671	-1.212550813	-0.314759103	0.852244241	0.472758974	-0.758038368	1.379507973	0.196988506	0.021162869	1.695288669	4.301810851	-3.904606837	0.286506855	-0.517686245	1.268921751	2.151514833	-1.948411826	-0.156262732	0.00729444	2.257022011	-1.397730746	-0.141635403	-1.255909655	0.135922529	-1.963148915	-0.46800411	2.966201754	-1.122075633	-1.21780126	-0.195680873	-0.795479389	-1.081285976	0.950945741	-1.629437972	0.810130991
-2.963719584	1.118205748	-1.061189171	-0.347418352	-0.574284755	2.215608676	-3.51473298	-0.911693795	3.633016079	-0.290827221	-0.100755261	1.009742923	-2.967068246	0.356091614	-1.671077931	-0.352188012	1.079111876	1.284489215	0.321889955	-0.292703703	0.643289645	-0.931593295	0.18798686	-1.966761073	-1.162157228	-0.565246789	-0.798972034	0.200726312	0.39866926	-0.729676991	-0.742673126	0.885062772	-0.355901786	-0.549914495	-1.105764908	0.495089328	-2.308266117	-0.071775525	-0.287847306	-0.661771347	-0.34126145	0.768460733	0.81427639	1.199452629	-0.301782401	1.450002281	-0.381755443	0.938148755	2.107267208	0.00757295
-0.370106011	-0.288645059	0.149077837	0.972094034	2.22315451	0.504934828	1.260024708	1.50156177	-1.56609575	-1.51200706	-1.757054422	2.498291987	-0.211329795	1.156948685	-2.22991384	-1.687334018	0.471164271	3.118196061	-1.591621286	0.981794115	-1.120384905	-2.104391808	-3.168205189	0.790656085	1.609154663	0.113715005	0.014240359	1.368789691	0.414959888	1.580388248	2.239581811	-2.506199314	0.155591615	-0.744261856	0.32952905	0.630563498	-0.482207956	-4.039609143	0.692083398	0.451326262	-1.145808806	-1.110562246	-0.231993126	-0.60690376	-0.545944542	1.809681168	1.315148901	0.356831774	0.121246479	-0.435227364
-1.783433227	4.142961165	1.486913334	-0.923378907	0.952127903	0.057066635	2.508942228	0.69817454	-1.807067445	2.228715942	0.620744924	1.238511863	-1.702699003	-0.053566258	-2.303078638	0.804215744	-0.238384422	1.321007272	-0.770570905	0.970603716	1.476799003	-0.742696814	-0.760943384	-0.347233739	0.996078237	-0.260488625	-0.091360603	-0.636172088	-0.024393746	-0.067925599	-0.693802587	-1.180178586	0.921351013	0.857140442	-0.534552849	-0.584896239	-0.68189299	0.722487315	-1.013575853	0.102783561	-0.207165779	0.368364379	-0.381471808	0.73903936	-0.001110422	1.314872061	-0.15761394	-0.491068026	-0.642439236	0.341229242
6.372141726	-2.781416297	3.936724219	1.159730135	-2.692236109	0.152217774	2.582610677	-2.018377707	-1.634741931	3.258843073	0.966112486	0.910832845	-1.733393176	0.386502424	-0.627411621	-2.941068637	-1.517979591	1.719198377	3.58619952	-1.431109218	2.440321032	2.072398037	-0.246721762	-0.536161654	0.295371723	1.904145558	0.611551615	-0.587219803	0.071130658	-0.156946905	-1.175491445	-0.211638631	-0.225614732	-0.548278153	-2.539201654	0.525326332	-0.833629885	2.09427563	-2.25155172	0.264132022	1.013163483	-1.994168924	1.126273131	-1.375967016	-1.489103674	1.392777154	-1.028606907	-0.872811378	-0.378852068	0.013804964
-0.037168807	3.981703383	2.080223977	-2.670626515	1.164665104	2.890487546	4.089999514	1.689968409	2.464278948	1.882402856	-5.391738495	-2.164623652	1.127370967	-0.178478621	-0.807883528	-0.67045822	0.199322966	1.651418501	1.481994121	-0.022329858	-0.147886634	0.322261373	-0.780024239	0.200905253	1.47909983	-1.156394067	-0.155916977	0.3519871	-0.594509356	-0.205294677	1.757695494	-0.079994464	0.129957381	0.495092141	0.568591325	-2.812929933	-0.88509851	-0.031234732	-0.06834224	-0.437462074	0.253497827	1.088408442	-1.451013515	-0.134339242	0.51719363	-1.876597799	0.64363108	-0.120933067	-0.646939773	0.926145762
-1.853613918	1.991676776	1.96574219	0.935396391	-0.726333261	0.028414518	2.168770007	0.982933567	2.866283533	-0.924205498	1.941872103	0.520845985	-0.09493898	-0.371549557	-0.932861115	0.587967311	-0.510877732	0.647746993	1.036743311	3.891051176	0.351067482	1.457036351	-0.501719437	-2.8117039	-0.853560302	-0.214419686	-1.058903274	-0.166521936	0.374109065	-0.758909317	-0.432342877	-0.188413246	0.876103663	0.231822683	-0.619789359	0.064679712	-1.619293212	-0.847303671	-1.065025609	-1.157697748	0.283096525	-0.3456196	-2.647879724	0.226453798	0.336078957	-0.085570546	-0.374187308	-2.551314785	1.572122281	-0.865721869
-2.754749168	3.273084964	1.137235211	2.353687791	1.163630413	0.248464045	-0.300736718	0.999452695	-1.662112269	1.858703908	-0.865253659	-0.763651392	-1.914806471	-1.717833363	1.583526714	-0.600879089	0.636440991	-0.722157366	-1.15395097	-1.102508776	0.427655907	-0.637991799	-0.775895825	0.036234835	-0.830499857	-0.305344113	1.468201484	-0.227375635	0.241399182	0.12130505	-0.316664706	-0.385090597	1.004116585	-0.167754047	-1.315183617	-0.610863549	1.11579663	0.209208542	0.149587309	1.534184489	-0.525262847	1.58819633	1.199908975	-0.120120474	-0.351976071	-1.093818574	-0.260581975	-0.035388272	0.846681614	-1.386987263
-3.0199528	2.688697596	-4.337937375	0.020249678	1.98191592	1.53939427	1.735730151	1.345912053	-1.657394347	0.315143326	1.280547621	2.525105322	2.877656194	2.733676132	0.864267206	1.349941647	0.285647157	-0.645453052	-0.080230053	-2.126308719	-0.384344146	-1.06214719	1.005643586	0.673045914	0.677572188	-0.107604817	-3.687392213	-2.327357688	1.396658478	-0.070547584	-2.455395156	0.068075348	2.163853971	-0.503379034	-0.917136646	-0.812855012	1.482511522	0.557819383	0.820833737	-0.900345516	0.428454709	-0.180680683	0.882524959	-0.377282399	0.498556768	-0.089166575	-0.053685415	-0.511240886	-1.378563876	-1.656386971
1.301903817	3.677390121	1.045488974	-1.076471912	-2.306990294	-1.661925826	-1.617850214	4.101087233	-4.992131051	0.092220778	0.460177207	0.909131314	2.105333953	0.813534192	2.685834122	-0.15906177	0.29423069	0.193686469	2.849249712	1.246091741	1.943890774	-2.101781747	-0.747131725	-0.044207596	0.232312568	-1.408921153	2.133651502	0.695170359	1.535283054	-1.503709354	-0.646118467	-0.595704881	-0.391573742	-2.805350421	0.032937241	0.94396068	-1.318586616	-1.053860177	0.696586645	1.372702088	1.365796581	-0.689202887	-1.846328482	0.217307314	2.069984193	-0.110447485	0.298400457	-0.363061579	-0.758723444	0.113372464
-0.355428389	2.077458726	3.067518799	0.012570903	-0.440139313	-0.352936205	-2.123623864	-1.000124379	0.163202948	0.787654389	0.073884327	1.165679311	2.344185044	-1.461782266	-0.348868809	1.466333437	0.481424191	1.033576807	2.698055904	0.263302124	-2.385866492	1.298863649	0.952140548	-0.984427556	-0.850195997	-0.654875295	-0.521705651	0.180501437	0.55120514	1.604912793	-0.186048935	-0.903145172	0.833649593	0.044114857	0.638691472	0.365339414	-0.201402137	-1.534218419	2.024305807	1.480047061	1.311615965	0.366992963	1.987253036	-0.166980611	0.879493657	0.24479796	-1.001906558	-0.039208153	1.625089731	0.02664394
0.126022225	-2.002200262	1.550257762	-4.416244469	-0.281141962	-2.433160389	1.217426225	1.830693603	2.027216815	0.124743935	-0.304095523	-2.8566208	1.873283708	-1.110268474	0.731073718	-3.609891832	1.823310869	-2.049523014	-2.535191	-1.297522509	1.736744248	0.703930027	0.692126837	-0.861661851	-0.948692525	-0.300936228	1.658221638	0.313130821	0.978730743	0.35390676	1.467281365	-1.019752851	-0.359628856	0.641854893	-0.743080429	-2.404545421	-0.492178721	1.150800361	-0.380006587	-1.844956729	-1.790322495	-0.540621072	2.696509129	0.907562499	-0.586987116	0.291733028	1.021225013	-1.124132497	0.198762304	-0.41854035
0.540959362	1.616631902	0.169339472	-0.484302458	1.584296057	4.18665336	-2.543406824	2.312661794	3.833660831	-1.027926415	1.821987282	0.630073219	0.284820072	-1.77077925	-2.775859207	-0.431893846	-3.087050497	1.765993976	0.387117594	-2.610003166	1.783689783	1.195929642	-0.075368241	-0.311201735	0.34790482	-1.40883031	1.561944428	0.534651648	0.352886087	1.663923944	-2.872401891	-0.412914496	0.354275818	-0.002186903	-2.144289242	-0.788244876	0.540937758	-1.181599685	1.911631134	-0.785593672	-0.156900771	-0.494614203	-0.404096452	0.003086799	0.293913457	-0.399626993	2.272876591	-0.741844444	-0.199784299	2.393485608
1.484354556	3.566018017	-0.135873856	0.04263549	-0.644578804	1.162780149	-1.141789229	-0.851850078	2.517782865	-0.005259721	-0.421182301	0.273024733	-1.93707478	0.871564094	-2.152635329	0.51105102	-0.294589321	-2.031666139	-1.798412551	-0.573439198	0.969076347	0.438751296	0.613665163	1.459495787	0.565242205	1.008626293	2.049803311	-0.602804332	-0.194472037	0.780644589	-0.610052418	1.175554712	-0.307412508	0.106375399	-0.425342623	-0.016874148	-0.949349705	-0.954296687	-0.316060925	0.394185675	0.782588616	1.396269473	0.518729931	-0.731809697	-8.77154E-05	-0.749676573	-0.109644387	0.076063099	1.251914569	-0.025885603
-1.665263418	6.333962659	3.86884538	-2.040238853	0.776035594	0.39837833	-1.448275935	-1.824604959	1.457449998	1.565006492	-3.261987506	0.298237935	2.966614602	-0.502379818	-0.906108695	-0.768451239	1.495831971	-0.522360938	-0.177390358	0.280831523	-1.944484342	-0.003383851	-0.861540112	0.083240864	0.621976052	0.43755133	0.096567592	-0.428250952	-1.454203418	0.274979731	0.241758927	1.359623715	-0.000351995	-1.339856836	2.154750737	0.086526857	-0.40926167	1.737622539	0.924000047	0.6561364	-0.171143825	0.071395027	-0.614408016	-1.32422798	-1.933826848	0.614759725	0.092049431	-0.938402464	-1.703254869	-0.206924204
-2.62306176	4.047886678	2.449981441	-1.047894646	1.827301323	-0.708303359	-0.301220705	-1.40027231	1.187060538	1.165590126	-1.301531892	0.152936551	2.802179301	0.336708048	-0.391121064	0.71799617	0.584263644	1.743001954	-0.762970959	-1.011968521	1.669032285	1.453057441	-0.299047387	1.017500239	0.295536056	0.116241201	-1.985671059	-0.152846782	-1.304874202	-0.738561569	1.229385157	0.860832063	-0.854403928	0.317347649	0.301477849	1.731741013	-0.16267929	0.015014428	-0.518619458	0.843940093	-0.347864996	-0.9544577	-0.55864113	0.163488344	0.694227261	-1.655497731	-0.65728986	0.139416853	-0.354337759	-0.933506666
-1.312936562	-3.469284142	3.921747582	-2.831731808	-1.073715073	0.507357128	3.024628854	-2.435824067	1.209704902	0.31077212	2.985010489	0.298811253	0.584272009	0.41089472	-0.614579411	-1.486966098	-1.940511029	-1.192064003	1.294369532	0.824393286	2.565625019	-1.584932443	1.296980941	-0.878045524	0.413874957	-0.346883113	-1.935384541	-1.076185575	1.488887881	1.865809563	-1.090185612	-0.157753584	0.783304241	-2.115404556	-0.008850597	0.726492328	-0.052133916	-0.724376596	-0.418134989	-0.140982516	0.169571881	2.019138081	1.423343207	1.023216691	-1.263579947	0.050487119	0.750477286	-0.044728902	-1.222507903	1.409473162
-1.355631745	-0.024363464	0.232377916	2.512592198	0.668725257	-0.714125349	-0.401943156	-0.693995985	0.068887636	0.737709228	1.111729942	0.862661314	1.948590155	1.208417416	-2.541071306	-1.226201782	1.456567256	0.418733568	-0.333692848	1.030624311	1.892132096	0.699931747	0.47712391	-0.925824052	-0.470428495	-1.723369309	1.189584097	1.004454849	-1.280943837	-1.334341149	-0.31811819	1.005812794	1.33322146	-0.009775115	0.315940442	-0.008099827	0.55807317	-1.642913484	0.158339843	-1.519489148	-0.695975661	0.890857797	0.931851069	-0.823611095	-2.277597304	-0.624277359	0.216273815	1.744101066	0.178177952	2.115319865
[truncated: 22 more columns]
