# Supplementary material for: Emotion recognition using Kinect motion capture data of human gaits
Source: PeerJ. 2016 Sep 15;4:e2364. doi: 10.7717/peerj.2364 (PMC5028730; doi:10.7717/peerj.2364)
Supplement: Supplemental Information 1 [file peerj-04-2364-s001.zip › kinect_features/kinect2_natural_vs_angry.csv]

1	2	3	4	5	6	7	8	9	10	11	12	13	14	15	16	17	18	19	20	21	22	23	24	25	26	27	28	29	30	31	32	33	34	35	36	37	38	39	40	41	42	43	44	45	46	47	48	49	50
1.24698103	-2.735919947	0.117511375	-0.485489416	2.515096608	1.785040742	0.741309096	-1.953838785	0.090133348	-1.706639437	-3.019319096	1.33854445	0.543470229	-2.342292737	-0.527271492	-2.680938045	-0.635984634	0.407705887	0.538791186	1.059	-2.966647365	-0.792483398	-0.651810138	-0.55810205	0.693578767	-2.416367841	2.176975738	-1.759209752	-0.700183871	0.797695267	-2.132173176	1.191142898	-1.724347053	0.396386145	0.196154825	1.68306628	0.319795428	-1.204969818	1.456976703	-0.295853478	1.402395501	1.220545674	1.356788074	-2.091942475	-2.261006325	0.773427455	-0.86159935	-0.451030379	-0.358363135	0.726234784
-0.244738178	4.300680537	-3.48108813	-2.378957804	1.116445848	1.081458115	-0.318666506	0.003676458	-2.027917673	-1.638891413	-2.886738626	-2.608135052	-0.508518184	0.187899116	1.523412356	-1.065892596	0.865800941	1.852013298	2.893264064	1.769060084	0.691536381	0.325691865	0.163938909	1.677882577	-0.799421995	0.378330126	0.344516904	2.007154723	0.117153834	-1.569154486	-1.010804944	-1.056200597	-0.595424015	0.31850417	0.319739415	1.210037831	-1.550080346	-0.02894741	-0.161174672	0.268387484	-0.806052805	0.096996676	0.342904432	1.803947198	-0.794990177	-0.895002474	-0.699882534	-1.324461887	0.513653558	-0.458130783
0.249484001	-1.567286383	0.971485157	-4.04221958	-2.494953529	0.194452382	-0.466300537	0.082141249	0.107528313	0.229136692	0.000407657	-2.296980654	0.664043953	-1.355960742	0.009728522	0.266055823	-0.883235021	-1.892876911	1.283706867	-1.289090838	0.260085847	0.436853215	1.403472391	0.338885019	0.037771346	-0.896339987	-1.32042366	1.177517134	2.093127479	-0.793218383	0.646080959	0.342137915	1.132131443	-0.416230997	0.951128374	-2.695008097	-0.410883755	-1.446281367	-0.49502595	0.448601261	0.976226133	0.514493639	-1.69323835	-0.398112671	0.319156663	-0.749153139	-0.273873974	0.164092194	-0.382962851	1.28141017
-1.55298971	3.554062472	-0.173242341	0.623318128	0.919533483	-0.622305721	-0.865284001	-2.622872035	2.505950636	2.753776024	-0.300456233	0.716205906	-0.527306634	-0.210046384	-0.443259141	-0.30277612	1.754310238	0.703432109	-0.072388199	1.262550704	0.033497466	-0.44700712	0.766824311	-0.260276555	-0.983230665	0.560055076	0.484432835	1.560340354	1.128266399	0.429790018	-1.013250578	-0.083107935	-0.650002052	-1.11815215	-0.298793457	0.241235197	-1.598070049	-1.053238414	0.425559827	-0.240851254	0.76071146	-1.520032882	-0.145857068	-0.958165456	0.674015374	0.712117256	-0.373884636	0.349217082	-0.779139316	-1.127925031
1.850219191	-0.130711932	-0.72975778	-1.481935745	-2.867168146	0.859138802	1.800179897	3.221074979	-1.296564731	0.243056839	-0.578829685	0.763585477	-0.012929562	0.203821717	1.773899713	0.692650825	0.947457071	1.912770151	1.099579125	-0.611277115	-1.591599572	-0.085669524	0.368169949	0.653343067	-1.112753043	0.281994699	-0.888089759	0.273422293	-0.288383173	-0.235344152	1.074311152	0.354515906	1.82236836	0.299923151	-1.105297488	-0.213616096	-0.361114886	-1.459375972	0.229583229	-1.377411058	0.38384474	0.203874742	-0.610416313	1.310069038	-1.072058324	-0.224372115	-0.061274498	-0.685702787	-0.923672426	-2.689189121
-2.083529182	2.792783764	-2.514026593	-2.916771195	1.43199759	0.384504519	-1.55392327	-1.817663555	1.542618885	1.097405355	-0.447537715	-1.521999277	-2.096580614	0.875449161	-1.321262495	0.793343224	-0.942464399	-0.428214816	1.132614787	1.895251529	0.330091213	0.111319421	-0.707334141	1.152178196	-1.800777185	1.617450736	0.414005305	0.73838877	0.75486824	1.715184352	-1.269018398	0.55187685	1.383215157	1.651973006	-1.229024175	0.007827189	-1.211663839	-0.729672909	0.061203536	0.184957334	0.593006509	-0.250171735	-0.583799792	-0.356668755	0.959242361	0.532572853	-0.01164903	-0.017343362	1.023855919	-1.347682693
-0.238450076	-2.139138676	-5.622641626	2.510672533	-0.174809274	1.25946429	-2.14080953	1.321651265	-1.62936573	-1.798909874	-1.612242436	0.327299795	-0.515475188	1.805654799	1.723356032	-1.042368305	-0.520722861	-0.500784279	-1.583026533	-0.850436167	0.450502024	0.205311058	-1.164316508	-2.451082491	1.537223731	-0.809589444	3.114322771	-0.10988388	-0.298540484	0.419306815	-1.006162924	0.57875214	2.037128493	-0.228659894	2.031617375	1.389164117	-1.238725242	-0.134729094	-0.363740977	0.521673616	-1.718081452	1.103609206	-0.881623603	1.430431859	0.839473197	-0.965979094	0.817972881	0.45688091	-0.031277719	-1.784459152
-2.013598248	4.644867347	2.658555012	2.359241681	-0.670615798	0.166664363	-0.138568417	-1.720603619	-0.310029724	-1.292448071	1.661355237	-2.933346079	0.632940661	1.078834148	0.820492648	-0.235615785	-0.342106261	1.684825431	-0.71460521	-0.543605273	-0.004561976	0.94550803	0.251186487	-0.37325575	1.461485401	-0.340827909	0.433039071	1.16501797	1.309701116	-0.445786564	-0.561870772	0.895486992	-0.483289369	0.452657157	0.758267485	-0.101398265	0.396620223	0.190941017	0.414707583	-0.239051138	-0.841416157	-1.58769963	-0.081619477	-0.110960136	0.076235827	0.177385411	-1.271501836	0.303012822	-0.21266671	-0.194693466
2.475369679	-3.121933832	1.296868242	-1.293722896	6.425724561	-1.457181305	3.157600905	-1.969237724	-1.790659774	-0.220223938	-1.039676712	-0.930954503	-0.356462449	0.483955681	-0.031884021	-0.180069134	-3.09788686	0.116239598	0.015657298	-0.890685882	0.192522377	1.525863981	-0.767638231	-2.583466559	1.871638547	-1.165733001	0.518808245	-0.116919565	0.164501824	0.937035143	0.613000616	-0.946254101	-0.03732657	0.100048273	-0.935087326	-0.396105795	-0.578238969	-0.642079544	-0.418000619	0.003594759	0.398736436	-0.166622841	0.193046738	-1.333615598	-0.174573418	0.508519755	-1.096491709	0.878233143	1.888607967	-0.929118333
-1.512436614	-0.090803208	-1.567829065	0.841246665	-1.41329956	1.099833559	-0.254609924	0.863970651	-1.863409791	-0.238320365	1.587371769	0.288532833	-0.692447424	-0.981236471	-2.582103217	2.179235819	1.728706291	-0.662277744	-0.933634015	1.844029524	1.340544392	-0.028706307	-0.864130696	-0.477167916	0.7037814	-0.236181693	0.84206347	2.63936267	0.676654282	-1.954483977	0.309418101	0.584093541	-0.672079301	1.823441374	-0.011351312	2.372305574	0.993542177	0.785743045	0.503337082	-1.269608628	0.191064663	0.430271942	0.105890355	1.544330961	-0.373056638	0.071880353	-0.505434977	0.045426758	-0.916375348	0.612977158
-1.109942707	0.347665963	-4.279731085	-2.449711216	-1.191366291	-1.976863041	0.291141693	-1.373372207	-1.948542308	0.106610044	-0.34199267	0.304429823	-1.772014889	-0.356465604	-0.147978671	-0.765978385	0.193484036	1.338860751	0.169766418	-0.120413508	-1.330865807	0.881033263	-0.776210695	-0.587621326	0.277079845	-0.126963012	0.632687987	-0.496403687	-0.312782524	0.657605374	0.803941111	1.10732322	-1.445870889	0.318866311	-0.304713324	-0.817584749	-1.849973429	-0.872411871	0.753948043	0.953832396	-1.882197471	-0.725784501	-0.876279143	-0.975725826	-0.883884066	1.171106699	-0.237599726	-0.184436787	-2.323949596	-1.502259614
-6.490341514	-2.219064948	-3.946388961	1.589267524	2.406377137	-2.390733575	2.186840013	1.942965057	1.692967958	0.153349142	-2.649483719	1.372539258	0.206483863	1.937107316	-0.001818154	-0.503040646	-2.594524267	-2.163807077	-1.036479976	-2.865696062	1.372032843	-0.088197346	0.921553444	2.836847762	3.469327431	-1.437833416	0.952470988	3.080315264	-0.263333255	1.287241964	0.110309794	0.461708533	-0.083726802	-0.163122851	-2.536602617	-1.051636289	-1.732494261	0.694127758	-0.945084903	-2.949400126	-0.08756096	0.660987314	1.186861169	-0.267463493	0.395716071	-1.932690307	-0.968371654	0.014261893	-1.324921182	-0.417194855
-5.490837332	1.863513737	-6.173128216	-5.85468825	2.437426383	0.992724747	-1.883603271	-0.812950772	-0.392018411	0.79466419	1.494932936	-0.222306507	0.174978859	2.846401448	1.204392066	1.279724828	-1.403237669	0.713410419	2.664743596	-0.382322846	-0.488642966	-0.948123923	1.671015547	-0.549985402	-1.873519558	-0.339796381	0.029832867	-1.520397876	0.712201166	-1.371431455	0.545007129	-1.785349077	0.655608404	0.627578803	-0.175686664	0.241608515	1.485385274	-0.696262445	-0.084303154	0.019378495	0.942481891	0.507051477	1.490381012	0.528637228	-0.366281236	-1.233667432	-2.402652332	1.422631073	0.015722638	0.172605595
2.840092394	-1.40231019	-3.229402177	2.142492341	-3.381776808	1.899099575	-1.229237282	0.799295867	-0.860110389	-3.117263321	-1.796168656	1.780476075	0.299672953	0.607955085	-0.899292818	1.021502022	1.949557249	0.464548508	1.447356605	-0.413854133	2.113736198	2.488275019	-2.032647591	0.10661675	-0.563674963	0.218824699	-0.551056034	-0.811096843	-0.47800019	-0.317749612	-1.019621451	1.819742745	0.789118019	0.889401291	-1.100381189	-1.273952478	-0.088016017	0.01987954	0.473959242	0.916784246	0.690259461	-1.006413082	-1.430542723	0.413388816	0.708691394	0.085577469	-0.472703484	-0.63373438	1.389541501	-0.484825755
-1.762805508	-0.598332509	1.497580836	2.110842032	-4.164692212	0.147046977	1.580255479	3.428519874	-0.693219915	2.320063058	-1.361547959	-0.851708767	-0.279554239	0.750415937	0.820790909	-0.422104358	-0.365353164	-1.529070893	-0.589924065	0.198247777	-1.063598412	1.460688223	0.116038037	-0.177360382	-0.297546	0.578092151	-1.231796685	0.269227261	-0.322063585	-0.012014622	-0.492967013	-1.661205494	-0.077880786	0.479329124	-0.479445321	-0.334793697	-0.278127924	0.244436778	0.06763714	0.181256839	-0.357907736	0.442033133	-1.243690616	-0.26321707	-0.854152521	0.128358634	-0.378103979	-0.530289381	-1.018032958	0.932914366
2.087545875	-4.03466307	3.512703575	-0.920518949	3.144129263	-4.577023636	-3.39704117	-1.190383624	1.77423557	-1.063192812	-1.613138188	-0.186369598	-1.176817331	1.483978048	1.557612325	-0.045231651	-1.018603354	1.407668575	1.527089101	-0.08290633	-0.649619001	-0.129320501	-2.676670723	-1.453168657	1.900915002	0.352718387	0.880639179	1.994201232	-2.041231127	-0.678122158	0.674822028	0.880063447	0.754305907	-0.730224576	1.442155753	0.164730779	0.124298899	-0.759564775	-1.315158605	-0.422489452	-0.529569301	0.566648716	0.042849042	-0.033529336	1.133473542	0.419917189	0.592305603	0.525862757	0.129654755	0.764972847
-1.907847937	-4.453385287	2.620106814	-0.417491757	2.092704656	-0.435427659	1.760143825	-1.343084883	-0.793558161	-0.843122298	0.284127162	0.157999694	-3.457031802	1.26897153	0.827859253	0.422753339	-0.806378353	-2.106661287	-0.51331413	2.185090613	-0.46459884	1.547702669	-0.844584601	-1.025072559	-0.760362314	2.330408423	-0.847814378	-0.659853379	0.071777136	-0.638203557	-1.71906071	-1.888312954	-0.220980175	0.463597444	0.971024397	0.671336137	0.653929255	0.109144149	0.542784493	1.442959156	-1.362127023	1.667962831	-0.665182458	-0.225506432	0.365113406	0.053013462	-1.61190581	1.24482719	-0.058393323	-1.141665304
6.040477275	-6.096343884	-2.515072455	4.205373879	-2.060347118	-5.562100964	-2.981702828	-1.227221192	0.83643148	4.301151778	0.285853847	-1.99376092	2.25794744	0.549961471	1.943908018	-2.432386577	1.00860923	0.33360808	0.510471704	2.548809669	0.10089211	0.427342985	1.031650473	1.382763725	-0.83856614	1.472026108	2.569366982	-2.361686446	1.167487879	-1.092658344	-0.667401198	-1.682522977	-1.229325662	0.784263392	-0.12633222	-0.162234112	0.905330826	0.915261708	0.889234455	0.821460417	0.246674869	2.343688575	-0.397241646	-0.7028182	-1.02077141	-1.740130704	0.585175786	0.678974088	1.301549856	-0.94457092
1.840567193	-1.054467043	-0.750365987	3.612313025	-2.541765156	0.462205735	-1.845550463	1.212812548	-0.794908593	-2.699223737	1.796590749	0.247783205	0.530150934	-0.038687155	-0.493725983	-1.138574964	-0.671136445	-1.239095832	-0.404697541	1.417023914	0.239269589	1.149988351	0.227287545	1.21666809	2.058344903	-0.20246388	-0.529209062	-0.937138189	0.219912488	0.253919435	-1.08180961	-1.450564363	-1.000501339	0.344683109	-0.73328234	1.017760797	-0.394990532	-1.165316212	-0.078224938	-1.639552514	-0.822714025	0.798842542	0.869521061	1.712535688	1.332955175	1.741898774	-0.0432842	0.222924449	0.929728722	-0.445167066
-1.238082663	0.333530328	0.244564748	2.524853325	-2.168028766	-0.750661345	0.424716994	-1.311293409	-1.150296162	1.053065661	-2.077652405	-0.026228581	-0.336580261	0.146746018	1.398663063	1.877177492	1.456311799	-0.254330984	-1.149778282	-1.344518131	0.930095529	-0.007875116	-1.224688344	0.086893454	-0.739293417	1.270201198	-0.102093433	-1.584571085	0.272168862	-0.487275896	0.565017987	0.647125721	0.670064403	-0.638278363	0.309773363	0.561759751	0.35521774	-0.427508991	-0.235483191	-0.67451148	-1.351914982	-0.316227071	0.96209299	0.129997749	0.39816395	1.209987977	0.524009582	0.389436553	0.64840822	0.955716349
9.266065596	2.353121587	3.046726999	0.902696726	-0.620534085	-1.096659499	-2.852002386	-1.929937648	-1.73759801	-1.038039432	-1.079051575	-1.513453808	-0.528266419	-0.909606279	-2.617441066	1.521874215	0.143513824	0.593229622	-1.329393283	-0.529243451	-3.444909812	-0.340917966	0.014857268	1.393055508	0.963778689	-2.422102225	-1.649425089	-1.237767236	0.540256394	1.618923546	0.106180957	0.252977733	-0.342631397	-1.079968483	-0.54141755	-1.409423899	0.484612911	0.862694244	-0.963772441	-0.557387107	0.300950853	-0.400598086	-0.815352285	0.133611087	-0.781631722	-0.187192515	-1.233742079	-0.523415452	-0.088098339	-0.411399533
-2.24121358	-3.453189471	3.551614259	1.708716745	1.344769427	2.782336679	-0.250990104	1.953109777	0.445826635	-2.026374822	-1.715482061	2.464657189	0.587402252	-2.095329197	-1.382878219	1.125468856	0.268831213	-1.472924725	0.005684542	1.453830945	-0.277572167	-1.212983311	2.647405758	-0.106784488	-0.773401217	-3.913773197	0.060723943	-1.85321137	0.477694788	-1.054824125	0.36352073	1.108007303	0.611540517	0.179510288	-0.360318835	0.33079283	-1.315587397	0.708592777	-0.999382285	1.115020466	0.654039184	-0.028817368	0.337467491	-0.348339583	1.479044737	0.044155068	0.470875141	-0.059880422	0.501750007	0.233467016
0.823345091	2.194420041	-2.186156693	-0.638900021	-0.6267416	0.404841066	1.781053443	-0.395015676	1.752982989	-1.851509721	0.9990373	0.909888934	-1.103145391	1.591899423	0.112846335	-0.679376493	-0.316912812	-0.988432123	-0.660608026	-0.093605988	0.04647243	-0.204146085	-1.455614106	0.725970872	0.635426142	-1.083736629	-1.130537012	-0.418472108	-0.131621012	-2.353815004	-0.881563693	0.203430227	-1.307698086	0.050498483	1.260933844	-0.633878103	-1.128954401	1.428977185	-0.237874425	0.172424659	0.014313389	-1.127809491	-0.345182997	-0.751651568	0.134642543	-1.483076591	-0.283279018	1.116141006	-0.276997391	0.666434756
2.026192676	-0.916538127	0.270936333	2.244075228	-1.001029581	-1.706459339	1.555755989	0.792612455	2.735965547	1.333614299	0.22051518	2.342395911	-2.281888229	-1.36479359	1.933819494	-0.687703754	2.824579005	2.443523271	-0.548088104	-0.09557225	0.100508767	-0.722256056	-0.294128522	0.985448938	0.811531252	0.86041246	-1.885785041	0.129546817	0.929712468	0.855108415	2.308199585	-0.424703618	0.483961717	0.686626435	0.198103882	-1.599390411	0.123695703	-0.049463047	0.236079804	1.77060086	-0.471776538	-0.520893859	2.117633031	-0.585897892	-0.678608367	0.064472881	-0.210691353	0.856949259	0.909500002	-0.526207281
5.625736807	-1.639778506	-2.275579714	0.21476127	-3.960586371	-0.741392959	0.831080617	1.577077949	-0.626808903	1.725221102	-3.084616961	0.78172838	-1.805944824	2.040671784	-1.659121881	0.941505097	-1.778074228	1.318218192	-0.307547212	-0.495219523	0.504680815	0.680769642	-0.117691618	3.089398763	0.229615821	-0.95199925	-0.700651722	0.5816442	-1.009546772	1.124407351	-1.953544885	0.195198262	0.355694578	-1.777375403	0.847977903	0.287618869	1.40182632	-1.701106424	-0.69875761	0.760845701	1.193832101	0.48594831	-1.556817307	0.138696016	1.186146117	0.028721648	0.875734999	1.121678612	0.054107421	-0.767107135
-0.031393942	4.142683287	3.454226735	3.113437239	-2.029849885	-0.877712172	1.750070834	-0.76334693	1.923042246	-1.026740509	-0.666497827	-1.697376258	-0.529075417	0.224230058	0.529473304	-0.31914282	0.002522703	-0.308230529	-2.808044256	1.253159426	-0.178956128	0.516336221	1.824703125	0.042678584	-0.149134059	0.751276952	1.874041122	1.372560616	-0.12584308	-0.26151229	1.351062296	-0.150879245	-0.11161204	-1.067993141	-1.136501381	0.303813	-0.134578498	-0.269635387	-1.198845678	-0.609090373	1.146495889	-0.203274862	-0.945545775	0.146828091	-0.486414911	0.381928189	-0.191684587	0.256725242	-0.14735249	0.168676782
2.579888297	-5.319742169	3.285575441	-0.397093558	-0.589555823	-2.614524348	0.614021087	1.430605076	2.095795483	-2.965021054	1.047152584	1.271396004	1.697797298	0.415115976	-0.107603627	1.520967788	0.918958444	0.883594112	0.063035326	2.225793284	-0.176816766	-1.251652724	0.963547772	-0.374534613	-1.265263005	-0.77769225	0.537141361	0.017187262	1.317216072	1.60839447	0.358617357	0.344820765	0.551224103	0.256624676	-0.056313933	-0.000797279	2.21782359	0.184395987	0.835693243	-1.339685446	-1.420697719	-0.214040633	0.080770407	-0.456614617	-0.382545686	-1.094845233	-0.570742558	-0.37295522	-0.46270618	0.35051156
3.15485308	-2.657815649	3.257026454	-3.086364766	-1.434304501	3.190613186	-2.017633962	-2.430309703	-0.879654343	-1.172711567	1.872155516	1.312446009	-1.395630678	-1.022907562	0.917753732	-0.380005248	-0.707566706	-0.472970052	1.028914219	1.496244405	0.545375169	0.798652471	0.921832302	0.896402755	0.242883598	0.410448422	-0.633897756	-0.190902893	3.037067085	0.13829334	2.394133973	-0.729961693	-0.014389138	-0.463622563	-0.892145175	-0.113218103	0.037145999	0.688866939	-0.756703658	-1.36198483	-1.231179939	0.768594905	-0.807866309	-1.004131328	-0.473286536	0.367295096	1.671393674	0.605049085	-0.64126451	-0.765130623
-0.700971099	-0.535753915	2.058050951	0.637188044	0.908488545	-0.602682847	0.122908936	0.763284916	-0.083973116	1.005226236	-2.295020154	-1.401132845	1.0151496	-4.502631205	-0.500439254	2.102746588	0.409495082	-1.159549337	-1.390273681	1.191470084	0.006505879	-0.586452297	-0.362817446	0.770717641	-0.308139637	-0.890700285	1.063798783	-1.145504502	1.420025359	-0.184037678	-1.22946203	-1.134291026	0.651124259	0.414584199	0.64841462	-0.318687125	-0.255065115	-2.283652772	0.629698954	0.595188493	2.465970738	-1.634715671	0.321809317	0.729594673	-0.021547841	-0.82676992	0.123606269	-0.273662385	-1.187541521	-1.179957983
-1.670991039	-2.393264577	3.614223873	1.934530646	2.002501235	-1.877495826	1.124779417	-1.062719293	0.490021668	1.143380678	-0.485380874	0.614156894	-0.204115477	-2.114697764	0.477029176	0.938708974	-0.132749191	-0.100811079	1.349071399	1.539716696	2.993863517	-0.04145287	3.445170005	-0.224621304	-0.677478308	-1.092570352	-0.545005415	0.825470166	0.417772517	1.173413217	-1.576474698	0.555443367	-0.741973487	-0.554519259	0.662733952	1.818282287	-1.345237369	-1.83935578	-0.070504342	1.390286265	1.194033483	-0.607203327	-0.252045861	-0.235036744	-1.015412934	0.393300021	0.504615808	1.143217868	0.915132551	0.94014207
0.871857479	3.906470178	-0.024342943	-2.441905362	3.467322477	0.371858434	1.348825734	1.529048743	1.356883823	0.429427862	0.201611076	1.808401427	-0.261422231	0.688974386	0.68379033	0.080447731	-0.718089417	1.272815876	0.359847965	0.529468127	1.468810343	-2.12463838	-0.532878372	1.609470641	-0.871552132	1.836884687	-0.09285811	-1.298112673	0.13497784	0.969859342	0.070688072	-0.479627196	-0.728855793	-0.227046985	0.367101218	-1.0313472	0.177280861	-0.778524954	-0.595626963	-0.9667967	-0.195444779	-0.13330822	0.382945276	-0.377530924	1.756930219	-0.170079135	0.114860388	0.382115141	0.433777429	0.400894629
4.411110129	-0.636407125	-1.640993556	3.725045215	1.806592172	2.061183799	2.648442167	-2.802636452	0.706293362	0.33880596	-0.648786929	-1.203882408	-1.89692983	-3.445808046	-1.250650563	-1.711431084	0.488275426	-1.980847392	0.457346443	-1.506195785	-0.401929814	-1.538791886	-0.982143307	-2.431248148	2.001938289	1.27683054	1.453968669	-0.79586369	-0.280690313	0.472731642	-0.023226913	0.043644537	-1.383363856	-1.667641889	-1.105624131	-0.127133846	0.355991315	-0.668975237	0.925675048	0.809181862	-0.922695968	-0.806881572	-0.171452771	-0.026507055	1.465271448	-2.067447071	-1.322564049	0.197886166	0.863952823	1.810732813
-5.168913465	-3.269595998	1.52804187	1.315127174	1.708400049	1.24698319	1.057813909	0.801187571	1.252467322	0.699875429	2.717158329	-0.145423624	-1.149883196	-1.459931255	0.195285809	0.517764431	-0.734593139	2.652788181	-0.856530696	-0.193097502	1.675289751	0.604501643	-1.386493682	0.598178784	0.137591343	-0.164441693	0.808213259	-0.790678834	-3.993902737	-1.140829219	0.429892163	-1.304445758	-0.812538005	1.055049618	-0.372090125	-2.584493297	0.525762458	0.483732258	-0.933120692	1.226255078	1.241332394	-0.125041598	0.46159034	1.704910118	-1.005778093	0.060285806	-0.543852449	1.08439378	-0.942130837	-0.900544379
3.319236787	5.002135519	1.672882893	2.027647097	-3.389835189	-1.961991184	2.193542584	-1.1457068	0.733854531	-0.184734188	-0.855549528	-1.085706222	-0.002002129	1.75538614	-1.22160496	0.109028591	0.248641929	1.491090391	0.986014446	-1.33438721	0.400287552	0.595198799	-0.763640808	-0.545260343	0.673994743	-2.440423672	0.752205581	-0.226574248	0.40678387	0.301738546	0.22232398	0.298046823	1.612784524	0.178336548	1.718298859	0.690692081	0.619471365	0.81147996	-0.479380006	-1.41056489	0.629847973	0.33965973	1.36475096	-0.145328124	0.810533077	0.969251604	-0.448332885	0.301870034	-0.417246567	0.004525119
-0.966765913	-2.551163427	2.054646703	-4.695276888	-0.424429922	-2.02888009	1.900781261	2.357483211	-0.994968673	-1.539587595	-0.053679711	-2.505383112	0.382177335	-1.510779789	-0.292436819	0.453311062	-0.453501453	-0.423616914	0.25104921	-0.090067428	-0.706577567	-1.385907445	-0.725377564	0.390460921	0.815590083	0.717822067	-0.181462737	-1.493778335	0.844682792	-0.230757913	-0.639781757	0.089811769	-0.169094253	-0.021861813	-0.397132386	-0.30750596	0.642122134	1.286953422	-1.424137367	-0.930303544	1.090341078	-1.161998808	1.007373662	0.544218036	0.905135713	-1.719703765	-0.408427329	-1.394229382	1.098807215	0.55036802
2.196206075	-1.932106169	-2.206685479	4.767417811	3.462012278	-1.47204661	-2.486086246	2.01453423	1.10988113	1.931023059	0.479212907	2.439734115	-1.390496601	-0.54294906	0.899397849	-1.665165439	0.55928033	0.789159354	0.413162442	-0.431398665	-1.145214914	1.776477071	1.146013735	0.337404788	1.607260513	2.759339517	0.703255785	1.537782255	0.95481425	-1.884217209	-0.509886181	0.257935954	0.47383189	-3.170965763	1.13968183	1.435436938	0.060768681	-1.139300161	-1.780465294	1.435415564	-0.42279313	-1.336348808	2.075838584	-1.148695191	-2.320749407	-0.008450526	0.599805589	-1.920981545	0.150258188	0.165131834
-2.289422746	-2.241187441	5.226622859	-2.058836158	1.333804898	-1.704692397	-1.087786543	1.232363698	-0.935873398	-2.758747625	1.351547183	1.223103221	-2.162197112	-0.766095015	1.903861172	-1.26131007	-2.332684196	1.152729615	-2.625052045	-0.776470997	0.128090903	1.437752533	0.205799429	-2.61158077	-2.029535444	0.349304266	0.604558701	0.31003333	0.907416233	-0.543943783	-0.714987855	-1.800126138	-0.518934138	0.296816787	-0.606633797	-0.810971607	-0.447307433	-0.036206115	0.839037905	0.323799775	-0.531788242	-0.504217205	-0.530217127	-0.764732889	1.931777108	-0.09924496	0.657724071	-1.666881734	0.513397074	0.18561152
-4.478638528	3.800288731	-0.08847649	0.523111544	-2.068305296	-1.474277613	0.42132148	-1.750832452	-1.027742798	-0.99189929	0.250608673	-0.769429808	-0.517964475	1.827575843	0.434917191	-0.657116307	-0.580313862	2.372657969	0.217613717	-1.560976337	-0.734783209	-2.09508006	0.475808903	0.025069927	-0.580242602	0.498046442	1.672465052	2.175656657	-0.244852016	-0.399885824	-0.147491012	0.5586556	0.661393471	1.688759793	0.978911525	1.00149669	-0.549730055	1.162057104	-0.496551164	-0.572723398	-0.132536815	-1.534790964	0.481309894	-0.743630164	-0.822250615	-0.023814308	0.684070092	0.60231563	0.807584413	0.493471975
0.383556403	-0.17104554	-1.076820937	1.731858847	-2.335752157	0.35323567	2.647650189	1.497750667	2.084000083	0.065690297	-2.657526832	1.171735905	-0.254241621	-3.644270978	-0.798794372	0.248807775	-2.600686731	2.174038015	1.516257804	0.221208122	0.696172604	0.974545308	0.954983145	-0.371529735	-0.870410022	-0.439027154	-1.83000757	2.08645249	1.115798404	1.170822541	0.075241727	2.711685656	0.157349248	-0.057832615	-0.478099439	1.064180388	-0.494211266	1.265930096	0.556658905	0.417012768	-1.577560389	0.738117043	2.521021318	-0.078217141	-0.524440687	1.066233503	-1.353186945	0.011853461	1.549537706	-0.410104515
3.029234387	2.12527926	-2.201550986	-0.46090591	-1.229164061	3.054060951	0.546690847	-0.198178581	1.358373087	-0.339956339	2.30938012	-0.820649434	0.838195318	-0.64332423	2.547293279	2.186432449	-0.588125689	-1.031225387	-0.804303311	0.207242242	0.728297521	-2.62518479	-1.556497896	-0.648096263	0.209437248	0.85746023	1.481357767	-0.12020854	-0.036203322	-0.286298734	-1.024513623	1.041898743	1.502890127	0.616373744	0.5169769	-0.759215166	-0.26944588	0.833369652	-0.062164613	-0.183063629	-1.236310185	-0.182892336	0.333305221	0.921812109	-0.758460515	1.528303574	1.347870287	0.124735825	1.197363637	-0.869903317
3.823624674	1.01910331	1.308859742	-0.107579362	-3.065702497	0.623325578	1.315954774	-0.713559558	2.469623602	-1.160800076	-1.324749993	0.708169531	-2.65373505	-2.26516564	1.071956573	-0.706192142	0.80905934	-0.349849661	-1.243549222	1.490840356	-0.484572589	-0.368463752	-1.550449275	-0.13489756	-2.439188369	-0.848743755	-0.982251402	0.02966576	0.006193717	0.880711385	0.804955896	1.261168222	0.350548583	0.232776836	0.075583579	0.43286633	-1.078931155	0.733335852	0.321352492	1.864720103	-0.516012616	-0.565623988	0.583829259	1.60059639	0.171525077	-1.078238645	0.822734616	0.936308125	-1.901681557	0.124889917
2.185348185	-2.644103919	-3.631045715	1.524717466	-1.532019537	-1.615662129	-0.503967122	0.938031642	-1.677793784	-2.319628711	2.199590017	-0.224131599	-0.98673337	-1.487232101	-2.332287855	-1.064908733	-0.744242837	1.383867099	-1.674839936	0.128260811	0.78108497	0.198446422	1.325425689	0.429489369	-2.278041141	0.886336769	-1.109416335	0.218166918	-0.175078494	0.118100603	1.216243319	-0.157186524	-1.026782576	0.808050935	-0.189305463	-0.125365999	0.079097677	-2.281640783	0.217518772	-0.191859556	-1.363939042	-0.165589537	0.299207944	-0.142626963	1.27785313	-0.089002056	-0.575220042	-0.491952002	-1.278029181	0.915119333
-0.81709123	-1.747228705	-0.730323624	1.38393438	-1.834593161	0.713979061	0.974507399	3.835705508	1.175309797	3.126569264	-1.915342061	-2.673020024	0.42960833	-0.822305937	1.69920842	0.975062538	-0.914289179	-1.327295359	1.125779898	1.533197926	-0.52424829	1.477600631	0.044250303	-0.921550755	0.083719548	1.749649732	-0.742921418	-2.250618052	0.053329533	1.836263691	-0.433550464	-2.398308056	0.162650588	-0.110709421	-1.817105382	-0.186410229	-0.581090819	2.123242587	0.958567752	-2.366993047	0.404672571	-0.055526462	0.053374302	1.158893131	-1.861013625	-0.370477069	-1.188809144	1.151720601	-0.215747393	0.087947109
-2.395385134	-0.29798255	-0.781778568	-3.898146133	1.426864202	-0.700259648	-0.969585122	-1.391350575	-1.420958701	-1.193844682	1.29925339	-1.723011931	-0.441979233	-0.721522641	-0.672894962	0.419375705	1.255080048	2.683324531	-3.492438246	-2.578109537	0.438821781	1.858332858	0.655986789	1.919588504	0.654195116	-1.901592062	2.211406784	0.095160215	-0.327709511	-0.991271229	-1.111843962	0.330166341	0.116571155	0.468196962	-1.218502222	-0.166796207	0.222613993	-0.844741139	2.263043092	-1.054944276	-0.800319517	1.015973838	-1.190058603	0.551977893	-0.611851716	-1.440889783	0.72394391	-0.550385771	0.97570195	1.272469734
-3.883133773	4.52962515	0.915074804	0.350882216	2.107550418	-0.184376619	-1.511361819	-0.465856325	0.947096663	0.530861804	1.997338603	-0.007349902	1.544721624	0.746669932	1.012038768	0.480827473	0.788346664	-1.198450517	0.526647941	-0.414578754	0.316106524	1.618529808	1.078101035	-0.434118207	-0.184325102	-1.255426844	-2.001591854	1.222824615	-0.379474802	0.638478503	-0.601421656	-0.652218816	1.45270087	-0.382834044	-0.620483397	1.78209497	1.863782419	0.094533559	1.093990655	-0.028663081	-0.407200121	-0.636670904	-0.971136287	-0.618967369	0.287407975	-0.947399812	-0.039172966	-0.316531146	0.630359571	-0.269517412
7.625762761	-0.657152308	0.605036729	-2.61211995	-3.049274065	2.988690749	-4.646502811	-1.016292423	1.353282302	2.851525616	1.340160766	-0.028343151	1.196441304	1.451253723	-0.251779915	-0.512507947	0.888876615	-0.830093201	-1.569449726	-0.119339756	-0.383680543	-1.215708873	-0.315925599	0.081365211	0.261917993	-0.823557751	-0.314122375	-0.270277067	-1.69403921	0.77963389	1.190004609	-0.139977021	-1.324266807	-0.687916595	-0.653173148	0.974127959	-0.72038875	0.392590483	-1.74077177	0.618704171	1.379561083	1.864836886	0.899745123	0.592117078	-0.194512109	0.754427743	-0.487334822	-0.599927708	-0.396682617	0.500192457
-1.934622477	4.872333106	5.306174951	3.125764111	1.603551988	-0.324176434	-2.016508531	2.594838489	-1.435591501	-2.00296744	-1.505322282	-1.820338655	2.471641694	-0.694101267	-0.794596446	-1.420089514	-0.567554797	-0.052761454	-0.439978035	-0.736888429	0.660542152	-1.086845806	1.642553054	0.795297783	0.653715487	1.609590414	1.679876343	0.407763293	-1.022743255	-0.530384569	-1.3775826	0.352029916	-0.549137318	2.939507036	-1.126475156	-0.673127957	0.717109156	0.765385549	-0.908239721	0.223821927	1.335540691	1.474261595	-0.345515154	0.063227576	1.768614955	1.586114501	0.254110484	0.963465633	-0.076511255	-1.411169695
-0.077674112	-3.280649165	4.066510398	-0.62510746	-1.300519606	0.903344119	0.246078106	0.617267962	2.027911576	-1.079716861	-0.568717859	-1.086034962	-1.275067171	-0.454349564	-2.053856857	-0.421192145	1.566702655	0.571185738	2.314026434	0.097827962	0.558073318	0.944670655	0.404284179	-1.61115603	-1.057694499	0.915974872	-1.315782542	0.013371383	-1.280255483	0.444697364	1.081040912	-0.468617609	-1.205945575	-0.031677953	0.118519341	0.986328854	-0.187113484	-0.166268966	0.793378568	-1.480708146	-2.270781823	-0.782334736	-1.673833464	-0.006989485	0.771408243	0.430761442	0.856776428	0.934996889	-0.432614657	1.023689389
-2.309583439	5.775594771	1.372230104	0.902786196	-1.186439637	-0.402836361	-1.798388699	-2.350586368	-2.010475713	0.822919591	-1.344217489	0.149500468	-1.084640268	1.658102247	-1.535471528	-0.792490166	-0.755341671	-1.031140512	1.056294212	0.552340654	2.122195984	-0.516647858	-1.099566889	-0.431587812	-0.154679621	1.241348039	-0.171798279	-1.732142612	-1.238245124	1.61281852	-2.265866593	0.377772171	1.74738362	-0.918902331	-1.088693105	0.041367887	-0.731021662	0.812274682	-0.260284668	1.506553366	0.544489314	-0.412641295	-0.5784186	-1.691284707	-0.516647303	-0.436958157	-0.117891412	-0.657289612	-1.319827347	0.584907444
-4.505586196	-1.489019512	-3.883230225	1.350354488	0.498249805	0.5017106	1.176124698	-0.608388715	3.532222253	-2.856385003	1.8280068	-0.45544345	-0.350992585	0.127761257	-1.095618425	0.608941277	-1.018896149	-0.042125024	-1.283648735	0.705325734	0.81027324	1.140435498	-1.219256406	0.296820385	-1.189704277	-0.533171439	-0.944810689	-0.152403948	-2.627067797	-1.330045016	-0.222529401	-0.46925733	-0.407183405	0.817963568	2.006510442	-0.460150558	0.769007917	0.450569838	0.695136435	-0.120866074	1.52980852	-1.611040739	1.375976919	-1.295054639	0.75186521	0.305646776	-1.073628387	1.234968466	-0.059987719	-1.299476473
0.089083457	4.105578812	-1.330160023	0.963918304	-3.016390922	-1.140552145	0.664278054	-4.206493369	-1.488249172	-0.903216516	-1.076034266	0.589837055	-1.363103132	-1.406139568	0.331225758	2.465346701	1.992661698	0.423131733	-0.327190478	-1.251287676	0.35221565	-0.477110378	1.748783129	-1.163401646	0.316714523	-0.836576478	0.584897466	0.320795115	0.181724148	-0.830047008	0.455941322	-0.667934045	1.363392242	0.122134318	-0.534560625	-1.011341822	1.1523453	0.087263206	-0.618683844	-1.46351872	-0.872239347	-0.635554676	0.143426778	0.43592031	0.182787462	0.66033247	-0.800070591	-0.814602617	-0.885247709	-1.505909286
-2.212468045	0.332996757	0.4969596	-0.18973661	-4.584297595	0.5971208	3.129526565	0.248603066	-0.632586737	1.444522397	-2.48339562	0.676560632	-0.861343939	2.133648218	-0.381142976	-1.462921339	-1.240010503	-0.430921199	0.855917731	-1.337549091	0.570389851	-0.511796217	0.524504657	1.20225191	0.19459568	0.120425934	0.020689371	-1.902496052	-3.06287405	-0.26487581	0.118549142	-0.12002444	0.464684445	0.660639188	-0.149995507	1.329975745	0.111298266	-0.025857476	0.507243525	-0.584375454	-1.019294135	1.294321007	-0.651197594	-1.505132377	-1.621778495	0.199074837	0.101153505	0.106472471	-1.521903436	-0.460974667
1.442085456	-2.101400949	3.256179145	1.881071867	1.047603932	-1.910789217	-2.96394792	-0.304359105	0.609326594	-1.002366956	-1.536568129	2.04735911	-1.878701518	0.705895536	3.100065011	1.722785864	1.623002804	-0.804591424	2.387881463	-1.048745342	-2.242578603	-1.150200651	1.427416572	-1.683165218	-0.78617186	0.744684801	1.475413242	-1.161877514	-0.273464226	1.4567585	-0.06726289	1.529109454	-0.897568928	0.382187939	0.204366252	-0.733473885	0.913893832	1.63972275	-1.452904628	-1.557356059	0.557706781	0.132444184	0.335954577	-0.432648563	0.854404814	-0.976773798	2.8373026	0.482527445	-0.14150391	-0.803341039
0.30568717	1.903601501	0.977662337	1.345743504	-0.127177304	3.242424702	0.071344177	0.698450179	-1.055711702	-1.253109739	1.649257038	-1.387256807	-1.687405613	0.492362553	-2.070417571	-1.636439411	-1.518542772	-1.063777175	-0.215388751	1.077054441	1.840326443	1.70137398	-1.405721001	0.252680079	1.749085487	1.694673572	-0.057998037	-2.414341955	-0.463426608	0.309731367	0.045957413	1.680757939	1.086934837	-0.549351391	-1.138715138	0.085944893	-1.102744492	-1.480974466	-0.819332639	0.685146851	0.564265807	-0.141558924	0.563933359	1.829239843	-1.024407458	-1.694843476	1.083553222	-0.47953844	0.237269052	0.195247731
2.163896156	1.740135295	-0.780487019	-1.46399188	0.557483199	-0.711545567	0.570754479	2.358561256	0.665842787	1.739353117	1.431203649	-1.280335972	-0.40588364	-0.647606177	0.746111101	0.516168162	0.618471023	2.31388577	-0.561276621	-0.651744815	-0.989927361	-1.831107285	0.031933443	-0.156202343	-1.273240638	-0.449709574	-0.353424958	-0.251287902	-0.628452802	0.899683373	0.717786196	1.630623255	-1.378965124	-2.222609448	-2.137615555	0.622377915	0.858583807	0.60080896	0.551768764	0.982099036	-0.69064937	-1.135598031	0.435127616	0.767188572	-0.062734019	-0.294839748	0.467767794	3.073034561	0.47960657	-0.130452305
-2.481956698	3.40419671	1.200121586	-2.184885119	1.546802811	-2.259403049	0.262735699	-0.070093314	-2.256619692	1.646590929	-1.468061773	0.550124182	2.067639004	-0.50075115	-0.163199629	-0.228175664	1.131533685	-0.368006705	-2.960983528	-0.543601446	1.193935554	-0.350051643	0.519134207	-0.858704832	0.901946997	-0.330137128	-0.884164503	0.051319813	-1.527084069	-0.32033306	0.191503578	0.071515042	0.511682207	-0.796238082	0.652698939	-1.511978769	-2.498237145	0.115071252	0.579640858	1.05145942	-0.96821652	0.011523305	-0.558415722	0.329752645	-0.733373676	-0.768933683	-0.36612907	1.363033586	0.162499147	1.450954755
-2.195815606	4.329515356	3.189151127	0.09262344	0.698640635	-0.056881598	-0.010016489	2.76309879	-0.329614095	0.345539523	0.754236062	0.225969926	0.399374298	-0.754101709	-1.984529496	0.242739994	-0.258157988	-1.023055847	0.716644361	0.262755886	0.243768101	1.318763447	-0.409212634	0.022279571	1.168797053	-1.213082985	-1.277350451	0.347527395	-0.360584648	-2.259634469	0.06855995	0.192998505	0.058233055	0.207384044	0.123203743	1.024272856	2.100075782	1.681502668	-0.098307013	0.24020725	-1.045070169	-0.17724704	0.193242613	-0.393343627	-1.610019084	-0.217514027	0.17658722	-0.339434339	0.842263922	-1.074568029
-2.102634053	-1.918709007	1.918593436	-1.767254736	-2.924825628	2.382057504	-0.90858903	-0.26939496	2.391485091	0.218280325	0.092249744	2.115132863	-0.295835771	0.671806997	1.123462254	0.46454886	-1.460690705	-0.950210703	0.070619359	-3.161087648	0.651123266	-1.607941393	1.705845651	0.848996168	-0.495285282	0.324851442	1.961380242	0.757786928	-1.046957588	-1.596951026	-0.148877225	0.696480404	-0.973163405	-0.809094334	-1.674399961	-0.076319323	0.377695308	-1.319518151	1.874943922	0.051432378	-0.632247065	-0.966374588	-1.226921533	-0.618735728	-0.37916829	-0.23055805	-1.034324545	-0.306253996	0.553176894	-0.066431071
-1.786976233	-2.62025688	-2.090305408	-2.754480815	0.37930663	0.349451904	0.202875256	0.3124739	-1.497046759	1.488735061	-1.265719961	1.218620672	-1.232208768	-1.170150687	1.521963053	2.031826853	3.300524019	3.384268199	-2.062724903	0.56170313	-1.243289098	2.950557328	0.600216353	0.335759424	0.932717938	1.162690716	-0.70300431	-1.10952184	0.238388702	-0.438516417	0.109157391	1.083977388	1.743594954	0.825776576	-0.115982453	-0.803002646	0.102173613	-2.183526546	1.596519542	-0.270864337	2.268982478	0.746238118	0.083086401	-0.725473015	1.573869949	0.625228635	-1.039294142	-0.126035309	-0.484652011	1.345914841
-1.347295013	-1.637233952	-4.828071702	2.384262178	4.479766699	3.780491101	-1.097762023	-1.720577669	2.515400653	-2.738507592	-3.287753227	-1.015715449	1.229722554	-2.788946744	-3.442526971	0.648122259	2.972909316	-0.316370999	0.662014067	-2.243604899	-4.150765549	1.01481145	-0.813078925	-0.305361432	-1.203994162	-0.415443124	-0.493987045	-0.46873904	-1.559937098	0.251076298	-0.422703458	-0.301053739	2.543324442	0.927937237	-1.207451945	1.983349092	1.639500611	-0.212022117	-1.26602869	0.26775422	-0.261662443	-0.071903382	0.749677328	-0.487624973	0.066234274	-0.998556728	0.251803054	-0.020691663	-0.497062938	-0.787443922
-1.80773344	3.075826258	-1.648315556	-3.097554919	0.201781362	-0.269004576	-0.061295293	-0.941236097	-2.242365083	-2.314223434	-4.786000937	-3.111682797	0.503916526	0.335434095	3.338556994	0.583603263	-0.689558029	2.621881327	2.519197238	1.832304446	-1.924511332	-0.934021795	-0.821801185	0.609796505	-0.008252334	0.95976248	-0.970349456	2.139915936	0.791732818	-2.831827033	2.492154608	-1.94194916	-0.124077759	0.805887247	-0.411072341	1.626198907	0.011628387	0.197291303	-0.318073417	2.062424921	0.372517853	0.476598888	-0.765756377	-0.026470285	0.605110747	-0.71352732	0.503234653	-0.905168851	-0.326080224	1.205851752
2.256678738	-2.144324748	0.646785008	-7.574792791	-1.586756544	-3.545423069	0.525031615	-0.554870959	1.421327442	0.726002115	2.672169459	-1.579464325	1.930340646	-2.199004044	-3.236463366	-1.963410694	0.106111826	0.675349233	-0.443193088	-4.081285503	-0.861096166	-0.404464892	0.211952605	-3.176870121	0.413786127	0.690587592	-1.194283316	1.24876146	2.454940086	-2.360758039	-3.62529948	-0.252907598	-0.453447733	-1.201662638	-1.105432674	-0.630135664	-0.414078789	-0.642756891	0.087733484	-1.224258747	0.845741596	-0.064437202	0.70235564	1.197652314	-1.297553352	-0.174247918	2.604366829	2.055347368	-0.396512197	-1.291222769
0.30652478	5.065729793	-0.866927118	-0.320977881	3.069616008	-2.769704492	-3.616404569	-1.715781213	2.165130432	2.374571954	0.603186169	3.956232201	1.111206598	-1.650875008	-2.08365774	2.265143429	-0.712035141	-1.166109229	1.541250555	0.003888364	2.336187578	-1.198185281	-1.86395099	-1.658501522	0.125056427	1.646234232	-0.756858385	0.02673536	-1.19642275	-0.467141385	0.315404089	-1.125284009	-1.276988391	2.217598052	-1.873168034	1.56270789	-1.569652522	-1.624448159	-0.386696944	-0.987424381	-0.448936314	-1.037878488	-1.617846467	0.244584432	0.554721986	0.416561218	0.175216879	-0.504629319	-0.664626872	0.163428231
1.818150259	1.792701881	1.999924756	-4.295423244	-0.279506733	1.526423146	3.965678415	1.494646162	-2.231144634	-1.016228577	0.352862587	-0.458226775	1.4587633	1.244528195	1.703066357	-1.632760973	0.754725332	0.08479054	2.776268431	-0.694994873	-0.990733096	1.296823274	1.566881105	0.000838776	1.256904765	1.424004546	-3.07269824	-0.548466626	-0.976560433	-0.996585086	-0.782460578	2.108474183	-1.613427781	-2.089569486	1.430787367	-0.642190134	-0.09588761	-1.885342398	-0.589555701	-0.145777898	0.531419687	0.192995824	0.47393139	0.101056399	0.132357252	-1.020312094	0.223155649	-2.079807863	0.318738431	-2.063951356
-2.160274283	1.916115508	-4.237729475	-2.377714239	1.630481456	2.31680735	-2.186473674	-0.434614244	3.556137378	2.084539712	1.453631169	-5.670291954	-3.021793419	-1.514784448	-0.532147356	1.802314727	1.051961609	-2.536998918	0.688947649	2.590573827	0.314176699	2.453855418	0.755755669	1.933425847	-0.193397617	-0.45050597	1.489907318	2.644377049	-1.21465044	2.44491812	0.088837926	0.394973918	-0.429319691	0.543166448	0.712911917	-1.324544289	-0.939280868	-1.421325544	-0.032993253	-1.262485003	-1.031161448	0.933812617	-0.059504037	-1.351996004	-0.389768811	-0.460568061	1.546659754	-0.730597335	1.755828634	-0.231932112
2.332774535	0.040657726	-7.734473985	4.182969653	0.064249925	-0.071032755	-2.905765949	2.683126705	-0.246670971	-4.467262482	-2.346483126	-1.272541762	-1.234718581	0.544475952	0.913282716	0.026188096	-1.231606849	-1.744305738	-1.417640533	-4.403427164	1.803721375	-2.786796078	-0.894304198	-1.389403469	-0.895716827	2.093940639	-0.896570799	-0.252808184	2.989226547	1.66930511	2.958680223	0.33275811	-1.807225769	0.658092339	2.431753291	-0.172621412	-1.034040581	-0.72337065	0.804833256	-0.394919219	1.456513436	0.049911267	-0.200213632	0.343859045	-2.495349888	-0.031134095	-0.636818109	0.583303148	0.929128493	-0.336327444
-1.664278503	2.415274322	3.728193385	1.794154239	-1.375497051	4.805141833	-3.181376229	1.105231011	-1.452814793	0.148733649	-1.08415223	-5.783898882	-1.349882538	1.329105562	-3.407829184	0.745399121	0.564733153	2.375038729	-0.572393915	3.040937158	-0.273985612	0.06146896	0.482966267	-1.240652459	0.272946525	0.057964222	1.151717555	0.742336557	-0.272998166	0.53873349	-0.181311764	0.093495923	0.956916533	-0.780431438	0.831416555	-2.531753962	1.053284772	-0.238495749	0.862478894	0.069679967	-0.2657382	-0.097623595	1.478562934	-0.329981537	-1.250804189	0.366727898	1.195753465	1.59129741	0.622688086	0.97336235
5.227125606	-5.370582425	1.561330393	1.995905162	2.757889132	5.48782469	3.363172933	-3.33638117	-0.924599285	2.616349895	-0.902679067	1.793082721	3.212841497	2.931888591	-1.318509009	2.741041889	-2.105588428	0.953058374	0.875299669	-0.310048364	-0.202938384	1.638967694	0.034520555	-0.514147028	0.0526364	0.679750829	-0.348142178	1.098506584	0.80066523	-0.612351802	0.234209166	0.96146706	-1.483739191	1.895461002	0.196236922	-0.985409931	0.418743186	-0.111835343	-0.29902759	0.402079357	-0.577203571	0.144118442	-0.354858264	0.453101741	-0.869070577	0.009586891	0.488178528	0.514893626	-0.003437186	0.226265834
1.698249681	-3.713994025	-2.084419939	0.355167138	-4.489125468	-0.176496064	1.374152798	-1.44142742	-2.582902687	-0.084342337	4.053049937	2.512588209	2.097674356	-0.947129846	-1.7291926	3.685121711	-1.609173762	0.056883684	-1.626565651	1.559220919	-0.728156074	-3.872727284	-0.918952941	-0.849640585	0.836203827	2.89987869	0.571361851	1.887681706	-0.845355699	1.276749456	-0.335671039	-1.079193593	2.635120985	-1.003970802	0.086438695	0.57280286	0.716478552	-0.667956436	-2.706640964	-0.008341873	0.005907103	0.94150653	-0.32535777	-1.248313152	-0.974941114	-0.830244351	-0.564363446	-0.635720402	0.142233232	1.535099596
0.378318301	0.525865752	-4.237092638	-3.290616316	-0.556186077	-2.986583013	2.320765805	-0.03349932	-1.292277176	0.700311073	-1.15915091	0.735484303	0.650789883	0.19709145	-2.024579908	-1.204467098	1.839182318	1.952063932	-1.449724029	2.871242427	-2.244149566	-0.571844124	-0.17771827	-2.373658765	-1.582123717	-1.120865665	3.112001933	1.555063234	-0.821392844	0.370194418	1.231091275	0.140183576	-3.827190991	0.963807324	-0.222033477	-1.378738126	-1.380152974	1.563591641	-0.543474204	0.134581962	-0.089700608	0.90842425	0.517649986	-0.301039037	0.176103364	0.61570362	-0.02957912	-1.361928777	-0.697773564	-0.365641724
0.65336329	-0.851458655	-4.510764828	4.739608925	1.382194897	-0.136432938	-2.244764574	5.014178295	-2.589160295	5.847649992	-0.897199907	0.242220701	-1.323221742	-2.184669396	-0.719259442	1.385897431	-0.447608795	0.301969321	1.987244911	-1.499696718	4.086210704	-0.137904722	1.487157145	-1.852137739	-1.06627988	-1.658987831	1.202565514	-0.376684815	0.329127503	-0.686305718	-0.132129734	-0.022772693	-1.236304237	-1.049874819	0.429948313	-0.967385417	1.872617641	1.064153192	0.319411667	0.297846908	-0.125325677	1.006407295	0.09301603	-1.404154474	1.564795686	-0.866489832	0.325847386	-1.573745264	-0.859663048	-0.722310393
-3.756650429	2.357944004	-5.6658178	-5.219284905	1.417617002	1.490698252	-0.344216625	0.320988046	-4.792873503	1.69809464	2.601051397	1.315940932	-2.410406728	0.807364185	1.864546785	-0.424105758	-2.91498759	-1.079643652	0.420134225	0.16985895	-0.821515527	-0.491300587	2.465720101	-2.556656559	1.258547068	-2.244073604	0.204387296	-2.698543518	-0.725665639	0.940254725	0.519130944	0.785191832	1.097006083	1.118579929	1.347907008	1.83481436	0.932784098	-0.669749984	1.767896944	-0.276283866	1.116056979	-0.305852819	0.856899272	0.851759651	-0.560013051	1.894289298	2.451334241	0.142973053	-0.824160011	1.444804937
3.626206891	-1.527289576	-2.835550374	-0.461904784	-3.687516001	2.18607442	-3.825557514	1.844372224	-3.860424929	-3.130827907	-1.824492502	3.612580362	4.537975475	-0.838646722	1.505491856	-0.268160363	2.475078283	0.179279578	1.293368717	2.28202127	1.644023155	0.272653736	-2.522206877	-2.62652053	1.041801699	0.610148862	0.126170536	1.097068971	1.133703067	-0.8080262	-0.872596576	-0.4547305	0.180045886	-0.492327059	-2.009538639	-1.374500835	-0.498470459	-0.744070282	-0.168429825	-0.626046046	1.496492273	-0.491130728	1.275817305	-1.486126523	0.260453435	0.031531464	-0.119609648	1.879585697	0.078987893	0.583539888
-0.353253889	-2.027325326	0.101246308	-0.913516929	-3.138936796	1.146302986	1.005658625	0.564398366	1.789716264	3.288927101	-0.38386673	1.26578336	-0.235508084	-1.364119985	-0.473995254	-0.875929432	-1.067793765	2.921522324	-1.892876373	-1.682196984	-1.24445841	0.095513716	0.76999574	1.53647526	0.619726084	1.572740762	-0.02165072	-0.056929962	-1.135761978	1.030837915	0.505719051	0.230655265	-0.266214219	0.316430001	0.767993741	1.972599487	-0.759362028	0.522885381	0.571549239	-1.567289716	1.669197636	0.85320206	0.853550408	0.320922346	1.220590998	0.736903748	0.128400738	-1.121087013	1.13718857	1.32244413
5.68822254	-6.501725555	0.440180363	-0.14158603	1.725865529	-2.729781333	-3.907820806	-3.22991635	-0.702205844	0.708718788	-3.74601399	-2.528372886	-0.702165841	3.752454888	-0.315181576	-0.015604632	3.668420195	0.652947013	0.782079294	-0.884139578	0.87780177	-0.867479977	0.531698775	-1.461181232	1.267127027	-1.872426395	-1.966712038	-1.491244616	-2.251121365	-0.947718074	0.86042667	-0.952326396	-0.116119015	-1.881005314	-0.528013931	-0.294242546	0.132683858	-0.150368026	-0.314189869	-1.744392267	-1.337086582	-0.439267207	-0.595479341	1.386842503	-0.236232787	1.244536242	-1.57432613	-0.475481151	1.579711163	0.728437573
-0.118334848	-3.970711637	2.44480219	1.029688613	2.536518895	-1.851988323	2.603593031	1.125656413	-4.368025931	-2.418979283	2.610254523	-1.566241542	-4.686176808	1.849133946	-4.246880789	3.040308912	0.839801711	-3.240238023	0.333022174	-0.764765921	-1.422025418	-0.742920724	3.052275961	-1.30740175	-0.813367721	3.250550416	0.230497603	0.229256392	-0.465125733	-0.739551187	2.36652946	-0.588215737	0.972851268	-1.356971977	-0.632586231	0.929106431	-0.884560238	0.794669558	1.607015334	0.558148943	1.146119096	0.465721812	1.176403527	0.128637177	0.988731957	1.188372712	-0.746041598	-0.137498468	0.177397548	-1.488058866
6.499372166	-7.138097214	-1.401285897	4.218891638	1.026518584	-6.63311623	-2.069454536	-1.053612066	-3.331483854	1.450400621	5.122808878	0.042929254	4.256925272	1.500955646	-0.903802862	-2.102407216	-0.060981058	-0.19978828	2.415901262	1.006163218	0.483051057	1.272841007	0.841796566	2.257713617	-0.925132997	-0.5458358	0.99560865	1.267175683	-1.991399248	0.24374433	1.144874199	1.418703486	1.727161239	0.2280432	0.097668923	-1.060768649	-0.393457862	0.534595721	1.615425684	0.80067351	1.072244155	-2.640957595	0.814694647	2.033550968	-0.005014831	0.625344595	-0.096400299	-0.624889902	-0.670520479	0.158425753
2.416807487	0.23465451	-3.870100928	0.647923919	-2.204824164	-1.932236232	1.839784457	-0.262376656	1.783955237	-3.847139779	2.231369901	-1.584144258	2.954643717	2.50578714	3.043191598	-0.456271063	-0.566770593	-2.622210067	-1.571829425	1.451108534	-0.603427729	1.531696798	1.162745335	0.455904708	-0.742660987	-1.798250102	-1.702278988	-2.246258194	-0.560031745	-1.108644135	-0.946755913	-0.656514526	-1.220941051	1.175947181	-1.756330713	0.237276694	-0.469007416	-1.510720425	-1.091721139	-0.612258609	-1.433920363	-0.662268205	2.013747854	-2.596133175	0.687919508	0.857364771	0.977877783	0.179354501	0.568276386	-0.014027426
0.938310031	1.31378267	4.330620173	1.038221061	-1.475291322	-3.035108339	3.142106236	-0.238157518	-0.683904219	2.897760731	-1.708164966	-1.863357111	-3.034595805	0.700367941	3.59955185	2.703736477	0.530193698	-2.959176612	-1.974229738	0.244519583	1.161324147	1.181976457	-2.397263443	-1.977881149	-1.664483582	-1.606893885	0.548303558	0.250306875	0.571034698	-1.163056878	-2.733393242	-0.187583533	-1.799393668	0.320600588	0.166088273	0.655255311	0.781988792	-0.451314055	-2.214712695	0.287745343	0.562285929	-0.328647694	1.449792372	2.41986215	-0.51946144	0.625309679	-0.302977058	-1.557471788	-0.219914126	1.134007739
5.22155012	5.026694208	3.502812005	3.965225661	0.40239081	-1.610894464	-3.902443549	0.25979264	-2.886629197	0.575945052	2.491541399	-0.147822372	0.846547644	-1.401645623	-0.865591592	0.751903778	-5.586998108	1.594281388	-0.034171378	0.194665333	-2.969113749	0.493444712	-3.398801834	0.526560317	-1.994222076	-0.854337652	-0.751410606	-0.801818888	0.730386211	0.630410066	0.452598629	1.030278105	-0.154351478	-0.038120278	1.364018123	-0.708312252	1.023600413	-1.650703896	-0.052878278	-1.193139591	-2.067920984	1.02219258	0.929696276	0.161313606	1.013283186	-2.262442083	-0.361998073	-0.816871037	-0.183412013	-0.120343004
-0.051466758	-3.718392947	2.73535837	-1.754187394	0.497264205	2.818423783	-1.117614887	2.668414244	0.318756364	0.743675124	-2.008269558	2.290582614	1.054856313	-0.641394305	-0.533115284	-0.732322452	-1.476584742	-1.60884741	1.724450043	1.300633269	-0.909876944	-1.030836139	1.789734645	1.587564212	-0.760404504	-2.492828822	2.146387638	-0.10336244	1.072307537	-0.535083995	0.174836526	-1.500775682	0.917642093	-0.126148746	1.040966435	0.637651091	-2.496437571	-0.659365287	-1.521152093	-0.056855124	-1.746374692	-2.629515372	0.099827309	2.604711203	0.457478606	0.471571911	-0.586804971	0.276687596	0.041212716	-0.07491914
2.820884551	4.19540159	-1.475060305	-1.329346876	0.865190317	0.334902835	-0.795196173	0.641022377	0.982121764	-2.680889909	-0.624373532	1.835887426	-1.929851513	3.361492807	-2.425316171	0.889044701	0.392021481	-1.116149072	0.304277092	0.879338432	0.729031607	-1.856125872	1.453027521	2.466399695	-0.230876717	-0.463375994	1.581872006	-2.259555965	-0.274196714	-2.738324576	0.401499526	0.353372025	0.44029314	-0.47153101	-0.749942812	-2.505031705	-0.743839369	0.750556379	0.39946934	1.184880157	-1.467429043	-0.689856824	0.989736421	-0.80211166	-1.247013851	-1.027445756	0.964083391	-0.271976366	-0.515866858	1.49594104
4.341980501	-2.183375728	1.572936971	2.998900987	1.597703141	0.453073629	1.582162403	2.788603979	2.277190939	4.270328803	3.232443911	0.89226556	-4.025657257	1.533259788	-2.093725605	-2.579802183	4.083414158	1.474153715	1.105301071	-1.182997941	-0.994765462	-2.261446772	-1.511788267	-0.565558362	1.597901979	-2.414788117	-1.548337953	-0.717636721	2.326790014	-1.273186864	0.384127656	-1.548943718	1.691293946	3.838674173	0.966486497	-0.28889269	-1.521281272	-1.137734992	-1.715844264	-0.48312665	0.205099918	1.089932659	-1.523767225	-0.931814958	-0.068467837	-0.488714304	0.747014022	0.080318763	-0.227562793	-0.124499304
6.605737292	0.403877841	-5.699397578	-0.30096507	-1.839997713	-0.907362469	0.216953974	0.03877891	-3.593130381	-0.287370209	-1.710407455	0.45210362	-2.157631807	2.086158678	-2.013346589	-0.780261174	-0.189865654	-1.424166282	0.377668096	-0.548471893	-0.18895207	-0.269365779	0.770681716	1.820225376	0.285187199	-0.47921657	-2.318332953	2.425316932	0.915326	2.390870985	-2.170418158	-0.971952328	-3.185791643	0.373258577	0.356840555	0.655591897	2.777899296	0.725738499	0.102772698	1.068658273	0.161794944	-1.050096482	-0.225492872	0.588678461	1.83928242	-0.335369223	1.417862666	1.443950916	-0.781252365	1.163156493
-0.616290758	5.939029064	2.59896788	3.851052771	-1.548723031	-1.450963417	2.281979203	-1.750819356	0.858165902	-2.184558274	0.665085642	0.875214036	-0.21275351	-0.047738074	0.689206029	-1.696521832	-2.003557927	-0.00778681	0.928511064	2.406045402	-0.707262535	-0.323596906	0.334404703	-0.342486635	3.374411225	-1.018100179	1.858273021	1.121818415	0.128304989	-0.219417846	2.721648866	-1.112492615	0.280182426	-1.094186957	-2.823899072	1.307297866	0.98287245	-1.556454416	1.026359692	0.527997038	1.588357693	1.000784319	-1.348546597	0.594950062	-0.114048174	0.121648659	0.866950561	0.728886019	0.153219632	-0.501653699
6.122022153	-3.792172104	1.629028937	-1.542734154	1.024116837	-2.635019119	5.173334811	4.022862023	1.873275968	-2.943589003	-1.398188092	0.810080231	3.069942567	2.373291807	-0.331168055	0.612307693	2.559012441	-0.338721227	-1.240040755	3.117827603	2.038734501	-2.307536071	-1.051888984	-0.469329974	-0.311085623	-0.582750856	0.256526618	0.372549258	-1.01346592	1.949074415	-0.249620511	0.351707924	0.592257821	-0.739459397	2.874211513	1.07444301	0.997073616	-1.540699619	2.233113941	-0.993036463	-0.207376931	-0.234784451	-2.117808821	-0.236796753	-0.928636256	-0.740843288	0.641506197	-0.724426262	0.670374027	-0.608061594
5.93425329	-1.23460418	3.2676458	-3.013825518	-0.97954707	3.051756996	-2.658414102	-3.583208649	-3.795124169	1.23516846	0.898818414	3.50157417	-3.368494958	-2.304442194	0.703218162	-2.22808412	0.35769534	-0.204076042	-1.393266905	1.952530646	2.267931902	1.97901405	-1.344440483	2.58879561	2.504325351	-0.563233459	0.479452692	-0.61764193	2.003102423	-0.737485251	1.427462824	-0.305326142	-0.812578564	-0.780578782	1.763138439	1.580922317	-0.044433416	1.929525316	1.008106307	-1.956924605	0.284395725	-1.107012464	0.08380406	-0.777003227	0.145524099	-0.915279008	-1.516797023	1.060192871	0.352266775	-1.208128322
0.369513556	-1.835887623	-2.003828458	-4.182520178	-0.312693031	-3.046999381	-0.093754487	-0.339297605	-0.732476174	3.489740304	-1.667783115	-3.774597943	3.851993029	-2.711422661	-1.558947785	1.441349302	-0.88407527	-4.55311348	-1.971271975	-0.605126229	-2.462694146	-0.657560624	-2.05648048	3.000347678	0.301791322	0.985418602	0.818238703	-1.191580283	0.276399181	-1.986855795	2.187556282	0.800107396	-0.240215992	-0.404638365	2.472227545	0.929974243	0.306896595	-0.407347628	-0.969997123	0.685955263	-0.634477726	-1.036208409	-1.220577042	-1.657834447	0.311843109	1.907012754	-0.329810956	1.08593921	-0.387460133	-0.765058664
3.404012153	-5.311627256	3.537783989	-1.004399147	1.811718387	-1.552521752	2.409417947	-2.585535354	-2.740371964	-0.802870829	1.568173325	-3.10974387	-0.295353703	-0.194954169	1.282204286	-0.96862531	0.640520244	-0.577605272	2.533446144	-1.931854534	4.188372428	-1.557954808	-4.438395945	2.831875782	-3.46907386	-1.775920767	-0.649204614	0.834922623	0.968402267	0.041866777	0.040854903	0.865161945	1.945912982	-0.866660952	-1.848751121	0.977162021	-1.470662091	0.114354878	0.45648371	-0.034868832	0.111890619	2.923504654	2.130889751	-1.361282367	0.147077734	1.0066265	0.470245861	0.259014983	-0.8272472	0.5088364
0.906963309	3.895775499	0.008841978	-4.725945958	4.184100985	0.420552305	0.515685879	-0.603405584	3.140025695	1.425148238	0.080833003	1.634315442	1.224696752	2.150717647	0.352478605	0.063204229	-0.365191143	2.054057927	-0.424583254	1.863760032	0.288752913	-1.003465775	0.370178654	0.823704299	-0.144490961	1.186287319	0.536812482	-1.522749395	0.506845234	2.062704292	0.725545005	-0.778738999	-0.255751907	-2.370385934	0.742027925	-0.382305087	0.899464405	-0.40987555	-0.909793593	-0.724419716	-0.67815614	0.138480481	1.159840788	1.614451031	0.969295827	0.335662809	-0.173230613	0.259406882	-0.97770331	-0.673779974
6.326213756	-0.142967319	-0.139953178	6.140498142	4.74090804	4.727837694	3.832445961	-3.717479284	-3.513866627	2.149536918	-0.807284874	-1.197520526	-0.262464776	-1.854500895	3.930244413	-5.894734868	0.606153904	-1.978498293	-2.044842602	0.378643561	-1.80248184	-3.734495083	0.90494405	1.343155213	-2.040530542	1.217031048	-1.587505216	1.463600494	-1.492899904	-0.720504781	-0.231773792	0.462800891	1.266027549	0.341949446	-0.642589331	-1.353082982	1.115405198	0.382588797	0.745958748	-1.59541394	0.26167984	-1.123650992	-0.776127834	0.515091679	0.658022627	-0.307323776	0.923328004	-0.195367707	-0.277539689	0.158551756
-7.270813718	-0.86152565	-2.698570779	1.535513727	1.073305592	3.15199348	0.815682393	0.595916652	-0.493727206	-1.064072815	3.848972316	-0.153227095	-1.146409504	-3.128444929	3.092334274	3.367255089	0.207351196	2.616910664	0.270720188	-1.534418266	1.274174329	-0.678750486	-0.860221687	1.697782247	0.442148951	-1.861988364	-0.707985172	0.46921927	-2.620918652	-0.13500839	-0.304979811	-2.196045529	-1.15069116	-1.94520892	0.768389538	-0.244979066	-0.659489497	0.389044572	-1.418265184	-0.060126974	0.025359391	0.149940549	-1.052664723	-0.327844465	-0.187706878	1.625487904	0.629220237	0.056210618	0.829385465	0.121933941
-0.316528053	5.36820155	2.406079053	2.181693356	-1.752501831	-0.926915537	1.150877794	-0.19554052	-0.064475997	-0.24474357	-0.526792765	0.333919267	0.596660476	1.748858266	0.927983324	-0.783969518	-0.870517262	-0.040402097	0.415527359	-1.246367899	-0.112166253	0.194599328	0.01618838	-0.074441597	0.521017271	-1.383328217	0.645276631	-0.573913261	1.032085278	0.589811624	2.347978233	-0.058704084	-0.052653207	1.082190781	1.347280183	-1.780739351	0.257135292	-0.716656382	-0.596205591	1.634177727	2.161330749	-0.248677561	-0.88498845	-0.429984227	1.081841263	0.719352431	-0.148420661	0.014497022	2.160439277	-0.109077679
-0.971362236	-6.027018895	3.023197057	-4.589821817	-1.961659138	0.037645394	0.273745215	-0.461974028	2.737856229	-1.614609123	-1.175404413	-1.859377049	-0.368579141	-2.056604466	-1.274534656	0.520361203	-1.455818064	0.908574464	1.958647004	-0.181719738	1.905391232	-2.701300266	-1.354482579	1.342140513	3.44023249	2.118869655	0.131165507	-1.979250574	-0.962462626	-0.103828162	0.837075233	0.213957534	-1.807188249	2.09753934	-0.463113147	-0.079738796	0.797845283	1.020307993	1.323062127	0.92720626	0.545709927	-0.645287167	0.680704639	0.592693673	0.463801178	-0.319018614	1.47526425	-2.487837022	0.246012441	0.009296428
-0.207647445	-5.048403642	-3.166756235	1.765391168	3.00231472	0.603018371	-3.21300362	2.434898548	4.127926563	-0.842907673	-0.988376882	-0.144686345	-1.314658219	1.267522052	0.993580325	-0.190188172	-2.772862429	1.186638313	-3.419855849	1.545175147	-0.510606587	-2.658357176	-0.337414405	0.979551948	2.119666531	-0.745932484	-2.45927935	1.273883457	2.032615616	-1.689704827	-1.792539469	-1.689266544	1.351041432	-0.465366725	-1.446322378	-0.734394929	2.377633092	0.391277461	1.352540938	1.188878531	-0.488995146	-0.258476272	-0.27682553	-0.024755647	-0.44020894	2.422361305	0.147143744	-1.335729897	-1.057159834	0.057622408
-3.019601983	-6.29423684	1.412356979	-5.037885098	0.997441877	2.088693357	-1.643296157	0.703907609	-2.504521158	-2.782312679	0.413058724	0.667910134	0.242612961	-1.292782332	0.947759781	-1.704975335	-0.745452836	0.700915667	-1.691915384	-0.722036749	0.952241405	1.813316693	-0.127477699	-0.714194529	-1.914645649	-0.389712622	0.552276051	1.415477024	-1.839178707	1.74088867	-0.119301229	-1.168805884	0.492994724	-0.993898283	0.968446664	0.154906	0.418212046	2.988698661	-2.063861242	0.563573657	1.153898499	-0.940502179	-1.868525898	-1.378779212	-1.139580683	-0.547697074	0.395972311	-0.444923479	-0.383780044	-0.897898705
5.227125606	-5.370582425	1.561330393	1.995905162	2.757889132	5.48782469	3.363172933	-3.33638117	-0.924599285	2.616349895	-0.902679067	1.793082721	3.212841497	2.931888591	-1.318509009	2.741041889	-2.105588428	0.953058374	0.875299669	-0.310048364	-0.202938384	1.638967694	0.034520555	-0.514147028	0.0526364	0.679750829	-0.348142178	1.098506584	0.80066523	-0.612351802	0.234209166	0.96146706	-1.483739191	1.895461002	0.196236922	-0.985409931	0.418743186	-0.111835343	-0.29902759	0.402079357	-0.577203571	0.144118442	-0.354858264	0.453101741	-0.869070577	0.009586891	0.488178528	0.514893626	-0.003437186	0.226265834
1.392811346	-0.373377434	-2.590637551	4.888169435	-1.475054859	-1.852975819	-0.011809774	-1.056935206	2.216228783	-2.643967023	2.390842803	-0.237728464	1.709414569	-3.368773088	0.11961035	1.885230409	-1.102542442	0.266778946	2.772640583	-0.715710753	-2.614617092	0.207139544	2.21913233	0.370824129	0.220959217	-0.965112365	-1.309158266	-0.374503371	-0.520747806	-1.393813978	-0.384253426	-0.699028403	-0.381760997	-1.212558317	1.78886685	0.590655749	-2.673565622	1.866714371	1.278144723	1.07397185	-0.04179471	2.691214646	-1.526656789	1.118298701	0.455541581	-0.479375778	0.360940781	0.712806855	0.268971638	0.906659823
3.564040536	3.443580586	-2.214617358	-0.328099997	-0.565777618	1.877176643	1.893435934	-1.300129872	1.811654934	0.889218905	1.735067422	-0.579189117	0.515440614	-0.800185545	1.019247476	1.064786673	0.329765339	-1.773879841	1.097439321	2.740845565	0.75048155	-1.484881032	1.546879179	-2.342648134	2.246209965	0.319236913	-0.437761977	0.696680457	0.418871709	-2.017881588	-1.545851088	2.553983536	0.537008541	-1.609750383	1.746517918	-2.504066579	-0.445688511	1.528524769	0.99929533	-1.023204091	-0.0494234	1.787150975	-0.271725491	-0.825657271	1.503390809	0.753403108	-1.213667039	-1.111969279	-1.351220404	-0.136183504
0.905705592	1.841937793	-3.146632682	-5.864427286	2.033448217	-2.836375583	0.836212185	0.537730877	2.205620478	-0.760630102	0.074167676	4.927017615	-1.690120301	-1.967042407	0.073008425	-2.339438448	0.031768691	-4.262302618	0.230322728	0.104544477	-1.01711549	1.897247085	-1.561402117	-0.02581828	-1.753825003	-0.886313041	0.811531947	1.289158272	0.265412925	0.626298095	1.106106918	1.421777317	1.30025482	0.408293248	-0.937793481	-2.549860408	2.629992607	0.358472064	-0.122362069	0.817146947	-0.139223132	2.557284204	-1.150775486	2.394497618	-1.09330271	1.013290769	-0.935944229	-0.035192637	1.630946819	0.983114525
3.486647429	-1.487621834	-5.133580553	-0.393311715	-0.784375856	-1.856398014	1.077968085	-2.015373844	2.311349345	-0.177480364	1.998288264	-2.451120537	-0.83565167	-0.391352321	-0.59400465	-3.017860119	-1.827849492	2.678236834	-1.581333385	1.971293193	2.603035781	0.567363947	3.700072961	-1.939218464	-1.267024297	0.71398767	-1.250028622	-2.235095904	0.547607047	-0.43709356	-0.08496771	2.985782462	1.237881628	1.704277847	-0.538499693	1.658093804	0.322136018	0.858015675	-4.036040534	-0.495888251	0.519123204	-0.672301658	-1.965642102	0.050763396	-0.273597796	-0.841151614	-1.430240806	-0.173840815	0.547775268	0.659867177
-2.432401963	0.487326225	-1.060056084	1.211977715	0.252571861	2.249350444	2.234392176	5.027229564	-2.391231896	1.880498818	1.953150399	-2.048310385	2.270562977	-0.636290866	1.95708339	-0.005209126	-0.11688603	-0.339890274	1.443438328	-0.896790035	-1.821564747	1.2247324	-1.080298417	-1.051473399	-0.248381369	-0.627966254	1.020028938	-0.350746185	0.822823548	2.02847289	1.024664384	-1.650404763	0.470348466	0.771934829	-1.007565285	-0.747593394	-1.057880226	0.520708168	0.593251752	-1.147469622	-0.770560595	-2.288396416	-0.567297365	-1.196577467	-0.03742852	0.602217041	-0.082250462	-0.980087618	0.425813943	1.546945707
0.205760727	0.336224108	-0.930999845	-1.236430932	3.059027224	-0.952328858	2.632878301	-2.841513482	-0.131824292	-1.247464112	-1.373769414	-1.248477994	3.491560525	-0.465056052	1.515855864	2.597777664	1.547035539	1.278447668	-2.002700321	-1.910116798	2.21148727	2.126499629	2.583497162	1.064475861	2.426216159	0.772230548	0.874988896	-1.744998831	2.848340185	3.251914265	0.08945916	-1.256575118	1.467121115	0.083151525	-0.276905889	0.242231948	-0.308691197	1.512634457	-0.435969292	2.518970751	-1.575622654	0.854374796	0.304026744	0.483470683	0.856784029	-0.098748034	0.740370361	-0.067983498	-1.790220298	0.155712014
-1.132586529	5.016951401	1.508757158	1.137805012	0.578003112	-0.309873125	-0.324323313	-2.137472717	2.853312517	0.866610245	2.342915126	-1.098188021	2.420667018	0.00767832	0.727907183	-0.380543318	0.788060965	0.032680988	-0.562842126	-1.936522866	1.786255891	0.58085338	-1.70189953	-1.410511524	0.681594069	-0.666044881	-0.077527414	-0.502989724	0.778553624	0.726882783	0.7593148	0.157308334	0.096556801	1.206607278	0.880788969	1.386515526	0.949070008	0.576847092	2.258250387	1.000953234	-0.469114772	-0.76263945	-0.088019024	0.375872028	-0.506422868	-0.57431004	-0.122010409	-1.420351832	-1.044560263	-0.671324482
7.199186699	-1.893012991	1.20129526	-2.869351572	-3.914603338	4.903208568	-3.979707593	-2.135785709	2.02028344	2.099226474	1.062847053	-0.533637809	2.58637225	2.297678079	0.446233263	-1.702062289	0.563059979	-2.0560601	-2.797461719	-0.838579772	-0.536036901	-0.919489029	0.761418234	-2.564270287	0.02299997	-0.963108941	-2.31215186	1.912132951	-1.707264649	1.943288124	0.77927673	-1.590607557	0.119225697	0.468146601	0.057039172	0.291087556	-1.639350155	-0.091402842	1.071194796	2.339400397	0.04796674	0.87245331	2.001077957	0.380543585	1.477962349	-1.173368547	-0.36099873	-1.306501901	0.822383613	-1.258542063
0.486233608	5.30633104	3.941079101	1.243728877	5.330002638	0.940190688	-5.03135005	0.870401346	-1.337800384	-2.647640121	-0.063560444	0.369406193	2.473300558	-1.279092499	1.074908402	-0.343698297	2.081120243	-0.627660744	-1.097925236	-0.738016649	1.391963934	-0.669227759	1.770920531	1.608124338	-0.915711231	1.618826863	-2.380991993	-0.494080267	-0.096080827	0.790182822	-0.319107524	1.935779402	-2.212327499	0.88456653	0.705086775	-0.004999708	0.158358831	-0.118544626	-0.576725364	-1.036975171	0.330095774	1.596584159	-0.852941602	0.45775915	-1.848472832	1.864672408	-0.599756338	-0.377629778	-0.852480759	0.55488148
-1.182078279	1.899838361	1.501634721	-0.632496714	-0.30636239	0.989803249	-0.0934793	1.805168204	3.440916688	-2.107692739	1.244598369	-1.975017601	0.956360813	-1.487771209	0.235408054	-3.93251858	0.101013893	-0.412352958	4.499412851	-0.897209121	0.877497941	1.137001082	-0.307261759	-1.118316604	0.991387355	0.487938938	0.98198244	0.703332318	-1.269133144	1.53061297	0.216992018	-1.912310518	0.311993386	-0.447177476	2.03628026	-0.852497171	1.636182586	-0.990567509	-0.789679868	0.097138706	0.343304412	0.191616314	0.41163471	0.128030514	0.211010583	0.482426055	-1.538456732	0.988969447	-2.793932241	1.334736021
-2.344396627	4.417166158	-1.650629222	-1.892527022	0.534912246	-0.970444878	-0.330259541	-1.815847527	-0.094228037	2.138277401	1.177341671	0.893965066	0.430583881	0.616281714	0.673115092	1.968804034	0.431661449	0.141690648	2.279386759	0.592797796	-0.821591443	-2.783083582	-1.043147195	0.632880283	-0.10364942	-1.311953243	-1.102839654	0.20182594	0.334134699	1.062837431	-1.231850021	-0.027389045	0.107037003	-0.411892	-0.844401286	0.9137733	0.270798864	2.14171282	1.151172768	-0.03020714	1.810028256	-1.090283654	-1.080557226	-0.437383981	-0.055551257	-0.616802144	-0.618507203	-0.215536653	1.457281204	-0.451753395
-2.578645074	2.321935659	-3.211931654	3.947632936	2.506680084	0.241955555	0.896433617	-2.140715007	3.37083204	-0.786094252	-1.508986413	1.477336061	1.282165992	2.369544732	-2.310091058	-0.107060201	-1.927666835	1.230009042	-1.159546294	0.756614914	-1.00133376	3.091352731	-2.926942786	-0.509270821	-2.816253742	0.805833927	-0.860301709	-1.547026024	1.11030581	-1.126576265	0.539234342	-1.218290516	0.211391444	-3.345275138	0.418549042	-0.36068206	-2.10642056	1.769012039	1.1557295	-2.25776587	2.525786054	0.292589101	-0.875723791	0.766997593	0.350392485	0.45943589	2.041177028	-1.055090167	-0.44427322	0.692628596
1.890782744	4.979385171	0.480588414	1.684854234	-3.981449069	-0.827209424	1.971045616	-5.549646872	-0.551901947	-1.408293486	0.486860886	4.589575115	-0.217403482	-1.708788827	-0.756176032	0.485184755	1.677750175	-1.099847913	1.167307345	-2.257626545	-0.052215164	0.925002403	1.583896477	1.277422851	-1.672941067	0.72557942	1.148460995	-0.672706886	-0.738166742	0.415914601	-1.041444708	-3.948742358	-0.519146314	0.177704954	1.090345994	-1.419698469	1.185994269	-1.148922601	-0.386780367	-0.127626388	-0.318686691	0.085561998	1.037006333	0.104293294	-1.390717949	-0.041834612	0.646010524	-0.994783568	1.086888309	-0.050452608
0.390327839	2.76124211	1.715777466	-2.073122168	-1.196356416	-0.016970025	0.32899032	1.719382988	-0.749246211	1.101208482	-1.149252686	0.986518537	0.638713558	0.034154581	-3.501415797	-4.088101135	-0.938480105	1.64601389	0.931822541	-1.405781832	-0.663124579	-0.785008213	-0.224264114	0.329701347	-0.792470907	1.505709221	0.8967321	-0.799487054	1.258997974	0.597632038	-2.95931751	-1.069383567	1.589526354	-0.193205108	0.41829777	-0.575518863	-0.585537447	1.474251602	0.513381957	1.009101215	-1.861908338	-0.150381322	-0.616457398	-0.178897829	0.368401684	3.049114603	-0.911759108	-0.686411017	1.524852129	0.154592545
0.605805694	-1.834703011	4.975758764	0.508434164	-0.403819734	-3.467457052	-3.412348185	0.573138345	0.867651319	-0.867130727	1.324964726	1.478354525	-3.158058094	1.578586883	3.469797742	3.088335664	-1.054824296	-0.378837889	0.689164139	-0.392403787	-4.181820897	0.826538227	0.001594372	0.867818099	1.535354776	1.162178548	-0.880896382	0.450827698	-0.750546303	1.802589663	-2.753101077	1.762557379	0.282243311	2.017033653	0.003178978	-0.589555106	-2.196689688	0.546946265	0.963434799	0.449343262	0.37225468	-0.612347281	-0.161818432	-0.324728603	-0.931510149	-0.433994456	-1.10421155	0.438809478	-1.025446301	0.592987271
1.22792649	1.712799433	0.534565604	0.616770899	2.858635067	3.665876998	2.168412415	3.662913479	-0.71135312	-1.882611366	5.691161878	-0.026922039	0.287965295	3.845370119	-1.181621382	0.01138562	4.565734964	0.017797049	-0.352599921	-1.002838087	-1.82451084	-0.230440763	-1.271726419	1.968235284	-0.077448534	0.468077674	2.485353686	0.030506986	2.158179938	0.712680483	-1.531248714	0.060926362	-1.966746718	-0.741564998	-0.169170008	1.845970203	-0.597627757	0.253241357	-0.738326225	0.922659964	0.678291553	0.798925483	-0.373759499	0.237213512	0.416814918	-0.245633802	-1.454422871	-0.120591072	-0.037257725	0.591902865
2.310275114	3.411302914	-0.310602498	1.052803569	-0.407208989	0.253158281	0.373538806	3.361424135	-0.778861071	1.581573525	1.964743453	-0.02348787	0.722255043	-0.174693862	1.237231217	0.689368344	0.299847515	1.029411959	-0.084910058	0.007875032	-0.905814412	0.387185083	-1.806714677	-0.855269047	0.107657573	-0.745107815	0.127307015	-1.425571284	-0.538247744	-0.211330279	1.230361378	2.079546242	-1.409410976	-2.190406306	-3.183119828	0.84506009	0.6572856	-0.63609084	-0.789211192	2.007853722	-1.020642183	0.174241172	-1.65327162	-0.478905197	0.230196983	0.595356812	0.02165356	0.25531933	0.095962769	-0.89904336
-1.219544203	7.165854779	3.816029303	-1.373177208	2.210318074	-1.244209417	-0.180204154	4.07072647	-1.890302308	1.858209218	-2.047796422	2.378719937	1.928619443	-0.772527267	0.035264594	0.233500671	-0.298981836	0.779707979	-2.633957952	0.160757564	0.488681393	-0.488785194	0.921469231	-0.115638738	-1.010947847	1.056742863	-0.690144381	0.1901921	-2.455687831	-1.985760139	-0.154205493	-0.735619664	1.34319372	0.913712092	0.925734504	0.959034983	-0.820632645	-0.020783121	0.965436896	-0.531857529	-0.933220334	1.565758683	1.036558735	-0.399514445	0.634070182	-2.000530985	-0.297170984	1.729693816	0.811084756	0.103149934
-2.267995872	4.608721722	2.715193688	-1.152883824	1.603944086	-2.238708302	0.000480219	2.707314667	0.131855791	0.802661116	-1.103245539	0.651665875	0.085521932	1.408955446	-2.855372525	-0.119557616	0.059360679	-1.653630354	-1.180986848	0.588516198	0.912383194	1.696930318	0.347486318	-0.534491017	0.27609197	-0.774995077	-2.527679226	1.507286814	0.067858063	0.276027177	2.518261845	-0.952883307	0.058755146	0.215412941	-0.260185079	0.288054894	0.074867599	0.802413711	-0.355934258	0.450298121	0.960241248	-0.113413948	1.196140835	-1.228685281	-1.330229407	-0.224833322	1.295215181	-0.899383433	0.01698023	0.373565275
-0.806043442	-2.78667516	4.56089992	-0.845418781	-3.068957054	4.002861076	-2.613064916	0.445930133	4.684919449	0.962934565	-0.769839983	-0.713579454	0.119562235	2.779986857	1.306105305	0.428855703	-0.988728574	-0.553756052	-0.245546617	-3.029184871	0.328937977	0.880408354	1.048610013	0.142051875	-3.65214104	0.213927247	3.01293689	0.410560395	1.248740864	-1.867392064	0.7783007	1.192463862	0.203034403	-1.021103538	-0.341132927	1.156869546	1.085104552	-0.501030607	0.750881904	-0.021366842	1.01254941	-0.184901853	-0.233319227	-0.634550067	0.38308104	-0.034326802	-0.882609518	-0.02691438	-0.796422246	0.633911034
-0.82267169	0.26670908	-2.007398064	-1.902713597	-0.320415898	-0.382323466	-0.006794047	1.499678681	1.646233476	1.349415632	0.014912359	1.610999731	0.801141785	-0.341442541	1.315444041	-0.790073622	2.770554856	-2.214227887	0.291073883	-0.745705426	-1.092087709	3.766777349	-0.809630676	0.926423548	1.814301875	2.563732741	0.476405009	0.434558803	-0.641904037	-1.02821708	0.739852347	1.582768089	0.869888208	0.7621438	0.195795698	0.842000486	1.043603068	1.550862052	-0.260064055	-0.166739377	-0.284651816	-0.872123817	0.553685596	-0.066372946	1.514707685	0.408286405	1.151124465	0.706993677	0.434862789	1.150009237
[truncated: 19 more columns]
