# Supplementary material for: Emotion recognition using Kinect motion capture data of human gaits
Source: PeerJ. 2016 Sep 15;4:e2364. doi: 10.7717/peerj.2364 (PMC5028730; doi:10.7717/peerj.2364)
Supplement: Supplemental Information 1 [file peerj-04-2364-s001.zip › kinect_features/kinect2_natural_vs_happy.csv]

1	2	3	4	5	6	7	8	9	10	11	12	13	14	15	16	17	18	19	20	21	22	23	24	25	26	27	28	29	30	31	32	33	34	35	36	37	38	39	40	41	42	43	44	45	46	47	48	49	50
-0.473625716	0.577326258	1.308460347	3.801409854	-0.551089955	2.623768828	-0.33797464	1.263587211	-2.184944551	1.489225707	0.881875893	1.026460904	0.414456128	-2.264841788	-0.720887409	-0.215115719	0.779578091	1.195156556	2.65919409	-0.267208507	-0.248916086	0.359944965	0.981297489	-0.51257342	0.456109239	-0.070635198	0.867593739	-1.023706361	0.691964276	-1.496497463	-0.479942374	2.180493489	0.18968327	-3.578123181	2.674619483	-0.428127915	-0.388960908	0.134469609	-0.559331612	0.236713666	-1.608214419	-0.233908166	-1.393363735	-0.678378066	-2.036634512	-0.649238029	-0.79032537	0.688615881	0.845542798	0.867255725
1.286479658	5.749810636	-3.030875789	-0.414815677	2.089396366	0.240475473	1.249757779	-0.486812447	0.658896422	0.730250303	-1.301358833	2.136925116	-0.919296146	-0.994017503	-1.945049444	0.45455837	2.210681579	-0.200051224	-0.553618978	-1.028356282	-1.846680778	-0.266725149	-1.820005743	0.973344212	-0.729583203	-1.257210254	-0.721307751	-0.055069759	0.986961114	-0.027787698	-3.367188852	-0.765374431	-0.451920906	2.229365891	0.336922063	1.738541875	0.75121311	1.423183168	-0.639346722	-1.648207403	-0.981574513	-0.538504862	-1.060443539	0.099537021	1.022385672	-0.864728816	-0.616811747	-0.363213704	-1.130830286	0.928023835
0.47419034	2.339928715	-5.315341456	-1.309385003	-0.545246023	0.13825325	-0.208900603	-0.091368281	0.087586707	1.00169351	-1.748961712	-0.697508884	-2.552726856	-1.861864011	-0.789558376	1.345928109	-2.050051731	-1.311388787	-1.208607244	-0.085094348	-1.019184947	1.172091076	-2.171111961	-0.566741391	0.780214571	-0.188007285	-0.546002085	0.063556577	1.766899926	-0.150001448	0.542671222	0.871597003	0.093644658	-0.397103449	-0.747413544	-2.118952823	0.692720433	-0.807763686	0.12613618	-0.658640464	0.032902289	-0.297462876	-1.04224211	0.62696557	-0.062545589	1.124109522	-0.341934445	-0.071767973	-0.454455011	0.51639658
3.098149379	-3.518284611	-3.421213463	-0.173015557	-0.325267834	1.306716932	1.44867311	-1.72941493	-0.4003885	1.840288631	0.597862726	0.261674397	1.142023157	0.592574531	-1.850781212	1.986707528	0.058805322	-1.245298616	-0.629560159	-0.977154466	1.181476247	0.72846412	-0.010073935	1.076536198	-0.286733566	0.091314919	1.350681237	0.915678925	-0.162103475	-0.004146969	0.775648919	0.932663723	1.681976203	-1.519630289	-1.05662984	0.526176114	0.351096432	-2.194551965	-0.444845669	0.481903845	-0.314289553	0.59022291	0.907982063	-1.348324035	1.541824419	1.950257082	0.816625622	0.1527467	-0.76418587	0.150819893
-1.061372717	-1.655351394	0.643865517	0.41901733	-3.919872438	-2.459345156	1.74945279	0.621097486	-4.119963707	0.295889313	1.478721128	-0.76959168	1.435168717	1.776536554	2.064944549	-0.964049839	0.917264076	-0.5663947	0.31563238	-0.104945724	-1.325345545	0.920102739	0.939698128	-1.411575132	2.111098332	-1.049182159	-0.177438978	2.609454012	-0.675239065	-2.184109089	-0.006552171	0.826097316	-0.530242306	0.545142696	1.350733103	0.357985929	-0.521944842	-0.532254108	0.881344547	0.736864272	0.215017397	-1.01498468	-1.00660278	0.904446097	-0.229961814	-0.44650154	1.531462553	-0.365762513	-1.438758246	-0.485587885
-0.94079068	-2.27523265	-1.616629167	3.431707577	2.805124275	-0.763241507	1.951526251	-1.053287503	-2.607505431	1.104763939	1.560640291	2.438023417	-1.691181634	0.232046949	1.425809992	-0.259742513	2.239565296	-0.958523757	-1.01677137	0.740672602	0.697293708	1.725911266	-1.415093115	0.069845475	0.367307953	1.118716573	1.029823873	-0.135190245	2.50519453	0.284332942	-0.233221262	1.054532309	0.172091809	0.18777022	0.402023046	-0.622084622	0.674381641	-1.463260881	-1.056757429	0.786427505	-1.248871654	1.056166372	-2.143163946	0.893319945	1.000059485	-0.241405611	0.490984649	1.276921168	2.170900055	-0.643540864
-1.796270397	-4.356866371	3.402892732	-1.161876409	1.072924088	-0.748852221	2.880796658	-0.374326678	0.389741027	1.396099242	-3.322420429	-1.599820469	-1.724920177	1.305546885	-2.884460045	0.306257557	1.814455621	0.397295222	0.763212204	-2.620599277	0.585495524	0.015621749	0.555480507	-0.751182312	-1.644603095	1.19563167	0.187008865	-1.041857894	1.581383376	-0.118570687	0.511009256	0.061539251	-2.079145396	-0.340194831	0.375906405	0.304309159	-1.492057944	-2.141422037	-1.712306563	-0.372737372	-0.208826219	0.008634668	-0.319690465	0.177819098	-0.973780535	-0.728894804	0.918263785	0.451001182	0.824718776	-1.344106699
-3.816568458	-4.182584605	-2.113595756	-4.328465549	-3.073059369	1.241103097	-0.302612115	-0.598919081	-2.793244876	-0.305288478	1.491880116	-1.074893487	-0.403344942	1.198440119	0.567011706	-2.08792119	-1.252658543	0.02814726	1.719169475	2.636438058	-0.223599506	-2.741769582	0.491151079	1.210699996	-0.729773386	0.927359608	1.131708976	-0.378009139	0.854019206	-0.454343612	0.785966023	0.33804528	0.156883859	0.35589955	-0.254419318	0.01622064	-0.15652463	0.515192488	0.837084609	-1.288466258	-0.851193061	0.913144029	1.257610279	-0.308733185	0.666466312	0.131271905	-1.483567927	0.682347668	0.10621903	-1.089227679
5.262701842	5.568726719	-1.494070236	-0.279062827	0.682475277	-2.702726697	-2.544861349	-1.386703935	-2.756170787	-0.420177425	2.333457145	2.496493234	-2.462013308	1.860764933	-1.466772275	-2.593025755	-0.788339391	0.949309894	0.343620685	-0.355862922	-1.471807142	-0.230628376	-0.167725644	-0.377160952	0.020324537	-0.867781278	1.988925103	0.868007738	-0.647125788	2.747635561	1.152674202	0.043923967	1.189763309	-0.512413889	0.085155262	-0.446650062	0.685700994	-1.569835774	0.887458232	-0.632983485	-0.593043185	0.308950872	0.017355809	-0.875268291	-0.048063583	0.531758992	0.722306175	-0.843005631	-1.351592111	-1.86440969
-3.092321331	-1.536170727	1.997628982	-0.95267491	-1.6557752	-2.197721684	-1.408710239	-0.946428995	-0.034748423	1.406739016	-3.740799517	-0.236572827	0.676456436	0.146578456	1.995974657	-2.18419538	0.138171505	-1.793108289	-0.55393922	-0.111120032	0.705167984	0.312686056	1.948933084	-0.48417673	-1.197741725	1.472684261	-1.657811228	-1.333735648	-1.018447332	-0.642402047	-0.854494913	0.633801415	0.320450264	0.451759701	0.436646099	-0.113649027	-1.42632697	1.897509269	0.47261241	-0.490006506	0.108354049	-1.256910812	-1.548646398	-1.290072501	0.788310983	0.399189746	0.182679958	-0.512352138	1.482846244	1.672030032
-0.782146979	-1.190200955	0.234340228	3.694493078	0.96099105	-3.353558915	1.288327045	-3.049690651	-0.123731269	0.78038799	-1.77626089	1.543165368	0.241405432	0.304231477	-0.989098822	-1.784349272	1.449746683	1.33888401	1.132309307	-1.097995631	-1.097939734	1.071478719	-0.489515094	-1.829089043	-1.016150703	-1.262046918	-0.107209701	-0.144560528	0.205462249	-1.211641711	1.315292482	-2.330732588	0.31271679	-0.004453127	1.049267454	-0.480905607	-0.425006522	1.343328309	-0.162545708	0.454944679	-0.709984286	-0.159867065	0.408695055	-0.392181416	0.723728826	-0.441775367	0.068251519	-0.83645229	0.276592792	-0.756443305
-3.275128746	-0.653162153	2.578816504	0.460311896	2.275874086	-0.311995593	-1.91893081	-1.75511909	1.70077043	-1.149845924	0.390388281	-1.035515778	-0.458167008	2.739428243	-1.057743173	-0.155675788	-1.655930162	1.677994295	-0.707427349	-1.10028263	0.160521233	-1.125806171	-0.290287353	0.985839973	-0.186187902	0.189022325	-0.913559666	-0.375927041	1.236189524	-0.627977365	0.305220885	0.342302574	0.246601147	-0.422798712	-0.173058712	-0.128005028	-0.013998367	0.090430681	-0.859949929	0.827738923	3.13934578	1.265195623	-1.084464028	1.276273442	-0.866534447	0.686833202	0.897851932	-0.704419361	0.736704616	0.007728001
-6.129998023	-0.3605023	-1.80033923	5.923158987	-0.870265847	1.348688147	-0.463178051	-1.182770852	0.114821001	-0.378913054	1.287735265	-0.736348982	-0.139709943	-2.609270948	0.317686915	-0.381961205	0.2386561	-0.730029877	0.400849003	-2.176420208	0.419205486	-1.109419277	3.908559175	1.87983707	-0.064755812	-0.039557175	0.760032749	-0.522397686	-0.622693401	-1.028665123	2.090949561	0.316232142	-0.482163347	2.546571092	1.525751735	1.388700792	-0.020968764	1.090344232	0.498092501	-0.242325121	-0.143618186	1.831691179	-1.52064446	-0.858779136	1.191500034	0.294520068	0.189034396	1.286804706	0.175060945	0.112654212
1.956810675	0.53739206	4.293884825	-0.301161351	-5.056006343	-1.165398592	1.754368975	2.083227957	-1.257783264	-0.473265387	0.757538538	0.46936602	0.197749757	-0.025931309	1.87984544	-0.257142657	0.726782944	1.410296082	-1.652837837	0.698365258	-1.240853635	-0.570987188	0.909936284	-2.122508175	1.576502922	-1.124488545	0.06379196	-0.160421866	1.784478565	-1.964528589	0.281239755	0.370844944	1.363881531	-0.983871025	0.403194729	1.19554978	0.752873271	1.108355991	-1.587807613	0.014302474	0.448958979	1.205996796	0.403543745	-0.168501467	1.077823477	-0.150706956	1.361240799	-1.569729873	-0.257002892	0.683209225
-1.46107491	0.350802028	0.920528422	2.901981957	0.556132048	-4.250183519	0.11713459	-0.471842301	1.440728662	-1.327892697	-1.944790199	0.583180219	-1.2519797	-2.693008625	0.202515062	2.348485621	-0.233145034	0.685049861	-0.106845368	0.179336987	0.845104913	0.481330666	-1.009171692	0.242855319	1.302189153	0.029464933	-0.205318675	1.167779719	1.308884876	0.881127479	0.097486254	-0.179642496	0.226968038	0.0283539	-0.232031856	-0.175606391	-0.339020548	-0.655706848	-0.980200676	-0.754303955	0.205941838	0.316750739	0.213385073	0.410604362	0.117970141	-0.522304493	0.014688459	0.77063962	-0.9831964	0.010668905
2.365675424	7.411638914	0.124109131	3.423343294	-0.1690255	2.232993859	2.978608309	-0.646135892	-0.046253251	-2.199507704	-0.232772931	-2.281212578	1.047891803	1.432292333	-0.086336948	-0.053835927	-2.02983851	3.664119406	2.129192989	-0.825862583	0.550182467	0.26572664	0.736714915	0.09994188	1.235985093	1.408273568	-1.221073846	-1.594943468	0.338944252	1.228858128	-0.236767008	-1.420324886	-0.906910658	0.413390771	-1.21667952	-0.098781468	0.652634054	-1.464739534	1.286081481	-0.823670715	0.032298248	0.358388595	-0.061747267	-0.333456024	-0.246014726	0.974430452	2.256966088	0.896977256	0.135106897	-1.060632045
-1.15961059	4.961091152	1.183579456	-2.698632351	-1.419577072	0.380548216	-6.827630028	-5.008875778	-3.142870062	0.217006311	1.494830158	1.36129527	3.569357108	1.218102232	-3.247180765	0.008483556	-0.676639609	-1.37380132	0.005886121	-2.365040751	1.653090983	1.465227855	-0.76200151	0.418496411	-1.821904147	-3.046047168	0.468839885	-1.310345421	1.345651261	-0.960796802	-0.697735832	0.634544433	-0.198607557	0.223027385	-0.238615105	-1.411462265	-0.777528862	-0.571849821	1.29394734	-1.279876384	0.208395911	-0.722883912	0.719267631	-0.194223872	1.196870356	-0.474668922	-0.054688148	-1.091149161	0.717549461	-1.130149875
4.884032811	1.737219928	4.965096562	-2.222243088	1.372610897	-1.506702711	3.241739464	2.998623394	0.082861381	2.189110859	1.270207005	-1.065675382	3.04657926	0.721599145	-0.841359458	2.444098654	-0.747414023	-1.676206038	-0.84114854	1.23637786	0.929991022	2.076580765	1.064559258	2.308622786	1.138479424	1.698321154	-0.658209154	-0.667816072	-1.103469119	1.061720211	1.197075393	-0.043933701	1.208386537	0.179165685	1.983490384	1.218404609	0.301424342	-0.082022517	0.242729404	-0.185880651	1.872701014	-0.021945119	0.075676412	-0.652088147	-0.569009241	1.011122152	-1.457947678	-1.278210242	0.730214482	-1.596353273
-1.516739657	-3.186152372	2.468677998	0.426285006	-5.738970405	2.491259944	1.697159945	0.30443801	-0.621331085	1.155370856	0.647277729	0.447015671	1.455811136	-2.675903318	-0.268940599	-1.727687228	-3.478725414	0.466209045	0.286060838	-1.76331284	-0.23425797	-0.689536801	-0.283838116	-0.268811573	0.461781447	1.045950521	-0.25644482	2.846048028	-1.05655276	0.306775557	-1.443918199	0.697707172	-0.99346324	0.038104896	-0.944897409	-0.197916736	-0.084465106	-0.771585934	-0.812455733	-0.957579516	1.011060332	0.136346948	-1.136552631	0.161017441	-0.639382594	0.613411601	1.09287157	-0.205071787	-0.285073503	-0.206089861
-1.275705146	4.521800449	-1.620423529	-2.847516061	2.107368375	1.036368269	-0.855149377	2.929521881	-1.030178727	4.255508422	-1.812825655	-6.062388138	-0.984610362	-2.970771231	1.759459061	-1.164862845	1.653305364	2.971844007	0.405280293	-0.350181609	-1.951247147	-0.96743454	-0.679962223	0.589945477	1.630137947	0.615633357	1.483838659	0.7883796	-0.618934633	0.152684724	-0.510167391	0.743149625	0.777281828	-0.93685358	1.198352538	-1.152315063	-0.624413327	-1.153522386	1.232247277	0.836945191	-0.977921115	-1.080413433	0.005851046	-0.546013607	1.041592819	0.513761733	-1.151090114	-0.248243856	-0.014390201	-0.323760427
2.092152501	3.364344113	-0.230003771	0.139592872	0.399757695	1.025257842	3.449178362	1.875285765	-0.023275066	-0.211859891	-0.242721476	0.399957162	2.033175982	-0.340104673	-1.808593002	0.368599619	-0.245067846	-0.066186667	3.113501072	0.831348364	0.275954663	-1.233676431	-0.85371516	-1.903548571	-1.202265876	-3.292622706	-0.787958499	0.211378714	-0.118542733	1.418444763	0.333930374	0.845993807	0.573019395	0.580178229	0.204043792	0.867589407	-1.200641633	-0.622493315	1.575264982	0.400379446	-0.581821828	1.187436325	1.12047883	1.226575162	1.48352824	-1.018667698	0.815525855	0.711390238	0.963729071	1.023463378
-0.054729642	2.750146494	0.40976922	-1.318216888	-1.028340086	3.292701838	0.757640071	-4.047514637	-0.681002445	0.643000071	0.922224166	-0.232140267	1.018660303	-1.209408167	0.344667994	0.867725849	3.839266542	-0.819381899	1.463357187	1.445445598	0.721575355	-0.273704552	0.77555689	-1.355179298	-1.581975726	0.050791504	-2.146109423	-0.336681346	-2.231545302	-1.769143762	2.597518209	-0.800553181	0.370898204	0.372210541	-1.235813995	0.328866163	0.582459265	0.833144767	-2.58138042	0.706272377	1.405891615	-0.067647117	0.256102598	-0.372155547	0.837587904	1.55947863	0.161137837	-0.419486237	-0.238065131	-0.742510421
0.873768389	-0.365388129	1.590991434	1.053903087	-0.668082386	2.660805399	-0.81844581	0.599309655	1.297607839	0.74077891	-0.322721685	0.085034494	-0.168382821	-0.336935719	0.285117247	0.03973861	-0.874980506	0.096034079	-0.46492933	0.229129362	-0.281120488	0.06701327	-1.791754724	-0.081359485	0.924587812	0.707024373	0.650069473	-2.062404365	1.468507873	-0.423073244	-0.437447202	0.878551084	0.650227742	1.563887016	0.657491729	0.683302895	0.028933402	1.10978909	1.175173099	-0.760383855	-0.693283622	-0.496467369	1.6673935	-0.837727017	-0.424066385	-1.424300675	1.976893934	-0.040041926	-0.798326823	-0.449653175
-0.882101695	-1.15478297	2.085038399	-0.044978713	-2.033925186	1.554691898	-4.305029105	0.582486488	3.197970598	-1.073084424	-4.914469509	0.883210015	0.545351472	2.049562797	0.520739399	-0.277819715	0.342577703	-0.993891024	2.0112612	0.872584339	0.559587912	-2.032181745	0.040357988	0.968204953	-2.514343893	1.39270175	-0.265603074	2.221303568	0.296975987	1.764815938	0.644278635	-0.235488656	0.029477065	-1.843839835	0.827772511	-0.673742683	2.552649207	0.878808726	-0.105522625	1.308040006	0.977282745	0.647364125	1.129696377	0.131379796	1.641822213	-2.461832446	0.486371975	2.146610144	0.023692599	1.10534256
2.05014879	-0.631490845	5.035341533	3.608496225	-1.267176847	-2.622009821	0.452333355	-0.066634613	0.404369763	2.446024648	-1.240635981	1.088100497	-1.01041745	-1.145878687	-1.024317264	1.902245208	0.320963341	-0.6764025	-1.182533553	0.562767512	-0.606624374	-0.356950552	-0.059566137	0.48422471	0.215846585	-1.630879326	-0.522303933	0.753873403	0.126582384	-0.638990068	1.493623072	0.94415712	-2.724882182	0.573227714	-1.724920111	-0.171828936	0.660034257	-0.254060167	0.58073158	0.460729683	-0.320866377	-0.433998233	1.141529672	1.636852729	-0.684227103	0.947713669	-1.555597765	0.181194811	-2.408332602	0.182428012
5.319207715	-1.510733479	3.749047968	-4.04656458	1.76807755	0.903700592	0.523410476	-0.646128702	1.541949959	3.728615124	1.388897123	0.017458352	-3.843014555	-0.345253753	-3.580471179	0.344615156	-2.135979455	1.422157635	1.227094205	1.254418998	2.148219227	-0.087878536	2.580353648	-0.294422231	-0.674312971	1.485825265	-0.389545804	1.909267304	0.059782838	-0.803189052	0.949083376	-0.812820353	2.218761853	0.250020312	0.275233232	1.005333913	-1.089764195	-0.345471993	-0.024144073	-0.66096938	-1.639118751	0.280740296	-0.768859658	0.951266665	-0.990049599	0.708425904	0.498301371	-1.189816488	0.501880273	1.01106577
1.923734235	1.55705337	0.148234491	-4.529372039	0.730577432	0.793515857	-1.341058371	-3.478164296	0.925745134	-1.011906444	-1.612043234	-0.679310239	1.261046758	-0.174073587	-0.088934503	-0.588634077	-1.93326509	0.986776756	-1.886808273	3.552171865	1.523952799	0.690368295	2.243066117	0.373545633	0.478792873	-0.117874264	-0.979489357	-2.349931902	0.113931288	-0.942888121	-0.967019663	0.780505721	-1.152911551	0.874600667	-0.521680504	-1.134312761	0.532908643	0.160813754	-0.109988796	-0.447873656	0.398477978	0.099267296	1.189684086	0.576144158	-0.168185427	-0.747782125	1.026784767	-2.51873644	-1.016368874	0.34639626
3.684539552	5.92253428	-0.05823289	-0.658351926	-3.851254715	-0.033247643	-0.125967357	2.430127083	1.086829922	0.389144649	0.987718241	1.007739256	-0.372062315	-0.794356586	1.663142959	-1.033353732	0.991853023	0.755275433	1.244961512	0.304710983	3.027967522	-0.711476665	-0.685806099	-2.427846714	0.197307955	0.72848828	0.412334398	0.527450862	0.162536438	-0.267318204	0.500284026	0.41708562	1.67203239	0.419019163	-1.522333105	-0.836390661	1.079329503	0.889042348	0.646721538	1.186380434	-0.77886433	1.714117787	-0.993561339	-0.070442885	0.116643432	-0.078315418	-0.374638309	-1.177702619	0.636990063	-0.736475119
1.393950179	4.347472503	-1.420973523	0.635775012	1.039209792	1.493731769	3.169418173	0.384531688	1.09455867	-1.213145921	0.140017039	1.061843161	0.693543856	0.359531065	0.101860397	-1.02033863	-1.815098741	2.605320198	-1.004502193	0.339070942	1.101256936	-0.784761362	0.924392994	-0.824601705	0.181918504	-0.360923232	-0.414930734	2.487007566	0.156048194	0.190788369	-1.035408333	-0.77286938	-1.077725684	-1.990809446	-0.806191953	0.642440681	1.666019028	0.174921103	-0.3313124	1.16082025	-2.653589653	-0.901793795	-0.684832553	1.53257214	0.19025544	-0.496240886	0.08932423	-0.581331498	0.372173771	-0.195541707
3.41275036	4.441977223	1.158824854	-2.257441027	2.217916798	-0.28169573	1.820337923	-1.825063817	-2.102463694	2.100762537	-1.845435321	0.432869065	-0.016895184	0.432683419	1.744231829	0.318124497	-0.431707598	0.75923128	-1.107467877	-1.228845394	-0.636788382	-0.270871226	1.544295228	-0.680216369	-0.082657534	-1.112191072	1.444643383	0.660286371	0.356721105	-0.098922316	-1.421072041	0.059497445	0.223093897	1.64924585	0.643845902	0.723749024	-0.600166831	0.950437957	0.553314519	1.071784797	2.146983283	-0.165055382	0.239707695	0.65269105	-1.29250556	-0.835413867	-1.099874101	1.446448064	-0.736152804	-0.009292482
1.041465835	-2.165573712	-1.907895225	2.090167147	1.709249897	0.661709609	-1.029968244	-0.444506624	1.830424233	-1.402348477	1.105115265	0.488801222	0.80572052	-0.086161859	-1.071921918	1.10422572	0.392583135	0.08558249	0.623056869	-1.189518868	-1.570419975	-0.461592295	0.581377623	-0.456885182	1.595700314	-0.526510797	0.409584048	-0.029028377	-0.128469398	1.137158418	0.856958057	0.272917548	1.144830804	-0.916065583	-0.830003194	0.989787796	0.44707596	0.842622793	0.876325781	-0.043788836	-0.073637217	-0.805997941	-0.677816343	0.033209377	-0.185521421	0.864081814	-0.297983319	0.27928807	-1.291975284	1.458491514
-0.621311505	-1.552600465	2.34730221	2.52284174	-0.390381591	1.766850514	2.084691411	-2.194667177	-0.217924262	1.50744336	1.002473821	0.730940885	-0.391992447	0.723016078	1.849210049	-2.906346141	3.863591367	-0.214381378	-0.447319309	-0.228494209	0.575271807	-0.478620297	1.158857734	0.120080042	-0.423347087	-1.626132131	-0.929204375	-0.37984527	-0.256938208	0.857623666	-0.655196557	-0.501276434	0.533931274	-1.030464579	-1.546342221	-0.181461591	0.499759816	-0.40600353	1.854150549	-1.599563316	1.438703206	-0.912974487	2.122696075	-0.564186166	1.37165661	-0.199644332	-0.35283363	-0.560130055	-0.218706784	1.005681761
-6.256434954	-0.205674163	0.407230625	-1.430719659	1.884194831	0.769129252	-0.402449113	-1.175771905	-1.210244461	1.148051614	0.291135872	2.674897473	-0.325307736	2.530227632	3.788854453	0.213312752	3.039102053	0.91422532	-1.04791245	-0.244243929	-0.825735898	-0.650501534	1.101946773	3.231046766	-0.827648386	-0.668976356	-2.69279951	-0.737205096	-2.134980464	0.46837774	-0.075728452	-0.59894195	1.358919537	-1.363862341	0.585860701	0.974580563	0.499232443	-1.490083244	0.504787935	-2.492974879	0.142420078	-0.083934448	-1.232502993	2.013221655	0.040699051	-0.893503091	0.488778287	1.346009986	0.631048862	-1.083256893
-2.87051617	-0.892810782	2.628159091	-1.862933698	-5.321612313	0.043375033	-2.018068095	-0.245545003	-0.284083883	0.079434462	-1.16234474	-1.910444048	-1.508151206	0.770727615	-3.663674985	-1.311825687	1.213471068	1.021372648	0.033227214	0.13307689	-2.076171053	0.101467404	0.963850015	2.25713692	2.430709823	1.285751776	0.785742416	0.306182955	0.656536228	1.400303611	0.220489995	0.463645444	0.337418407	1.112520399	-0.359051349	1.265685971	-0.9235188	0.230301226	-0.822952498	1.624518726	-0.070320117	-0.544571961	0.213256967	1.254826637	0.12455525	-0.756461919	2.194324416	-0.12414155	-0.215533118	-1.23687026
-0.998220139	2.40830036	-1.165334238	0.292516627	-1.088841788	1.381504979	2.336953485	-2.265821023	1.059303689	-1.298085802	0.51287386	0.028875701	0.254897897	0.739148201	-0.78509301	1.826302276	-0.454062168	-2.216521009	-0.269391049	2.684922742	-0.510554185	1.325446698	-2.305304394	0.54684152	-0.661147155	-0.700503175	1.694005222	1.020591744	0.327201053	-0.458541588	1.013034022	-0.329446631	1.81147842	1.691886713	-1.046235134	0.973956359	0.356682389	1.089017035	0.582048807	1.04486428	-0.177368603	-1.906233808	-1.407036539	0.023090589	-2.042271425	0.046037139	-0.427856943	1.779177073	0.571070916	0.117441066
-3.141134972	-1.32843143	1.87480779	3.554515077	2.368566633	1.003539049	-5.152854091	2.948421701	0.9013753	-0.800582084	-0.015260937	-1.938800657	0.367238488	0.728845886	-0.243744667	1.74150796	2.044811242	-0.648268077	1.100315233	1.124383672	-2.060960668	1.167442579	1.033288874	-1.409151489	0.767708039	0.528574039	-1.662825312	0.596898613	-2.523792428	0.133511236	0.751581597	-0.384628198	2.024937027	-0.368427916	-0.074175917	-1.130350003	0.728288348	2.011830072	0.463127012	-1.899810538	-1.42293599	2.325033771	-0.938214095	-0.504634086	-0.776025931	-1.001814692	1.360442338	0.395795674	-1.555055343	0.292484055
-3.174490879	-0.125301771	1.325708238	3.66264256	-1.430464632	-3.063773007	0.981505144	-3.34082308	-0.30786589	0.867280185	-1.214578732	-0.697403765	-0.364940356	-2.510320939	-0.149857269	2.03925704	-1.295798188	-0.796419285	0.755590645	0.16070763	0.419429925	-2.756112208	-1.554029916	0.797870107	0.995472536	-0.086002898	-0.829113035	-1.333780184	-1.217403603	-0.770834056	-0.68655487	-0.872505512	0.569772442	-1.897875805	-0.249164808	1.598055257	0.288035321	-0.661677535	0.231691865	1.424236177	-0.521686109	-0.467186676	1.451464988	0.420820874	1.00120174	-0.358517156	-0.936643876	-0.791836462	0.163587264	-1.673120473
-3.513605693	-1.795124792	-0.823044604	0.658605526	-1.311889676	-2.018535197	0.4748099	-4.599809818	0.085942106	-3.38319342	-0.425325058	-2.244881941	-0.382699044	0.564469086	-1.193257278	0.589270115	0.56726882	-0.577762354	0.594626356	0.551277368	-0.17939017	-1.86856054	-0.62119976	1.32811347	0.092152295	1.680600571	2.316549523	0.568709389	0.353281127	-1.049536638	-0.402658405	0.929446314	1.118264843	-0.864866673	0.829920581	0.014559555	-0.044517628	-0.547318058	0.167400043	-1.262841635	1.13542569	0.631482644	-0.118701357	0.015460232	0.007494188	-0.184779332	-0.063073892	-0.694908726	0.181775475	-1.890073224
3.089999974	2.336735511	5.323333932	-0.257213493	1.438609114	1.505388405	1.738477982	0.212001313	0.212652723	-1.322555208	1.889023818	-3.837682658	0.098286557	-0.419885439	1.709127627	-1.112223802	1.251885006	-1.189047904	-0.529137377	-0.295923866	-2.781361109	3.288677034	0.200950386	1.71124794	-1.1831968	1.065239639	1.061336938	-0.368603516	1.018058085	0.018127742	-0.151707199	-0.76626354	-0.380629849	-1.15944336	-1.062974366	2.571601496	0.198441105	1.479802022	0.127458713	-1.10781049	-0.871065382	0.301044687	1.585524111	0.475886037	0.757858496	-1.845478391	0.259864358	1.108496738	0.878652709	-0.038159938
4.312419968	-0.585437894	2.26163198	1.521426165	1.829732023	1.391065472	-2.332046606	-0.897361935	0.928707657	0.614551503	-0.008250795	-0.534687119	-1.952417503	0.482518191	2.670899614	0.174437041	-0.878813367	0.637145647	0.802948858	-1.356709164	0.117882644	-0.430291533	0.248670129	-2.894740758	-0.695620463	0.752175792	1.091918838	0.837510098	0.444694992	-1.881949967	-1.763107343	1.269804483	0.890004442	0.595670549	-0.32355765	-0.057418849	-0.078550584	-0.104795325	-0.454136503	1.488770776	-0.511649606	0.915678107	-0.336290698	-1.295055567	1.092111434	-0.24923272	-1.074705343	0.351845026	0.76551759	-1.61635596
3.851887385	1.14230546	1.972567029	2.680786963	0.521460603	-0.465118695	1.246213771	-1.361415174	-0.595844691	3.228123454	1.188408084	-0.607942153	1.431493961	-0.91261309	-1.16315425	-0.975032566	-0.948193113	-0.40715858	1.553260399	0.862107068	-1.263275862	1.704534957	-2.331309664	1.491267859	0.200566573	0.919096366	-0.34199175	-1.352567215	-0.021517952	-0.039477951	0.802764878	0.782962361	0.186944788	0.995086097	-0.160617649	0.621071899	-0.043867262	1.2124959	0.577089958	0.017948015	0.107272093	0.261814009	-0.785783183	-1.255885546	-0.703404006	-0.736357723	0.617007993	-0.344183252	0.008073575	-0.245770183
5.967430611	-1.462052843	0.144407603	2.768449501	1.743099443	-2.499571383	0.211752477	-0.579734205	1.50963732	3.081929585	0.979250623	-0.833729733	1.539123534	2.689889707	-0.942528691	1.660681221	-0.224333084	0.651022273	0.715687704	-0.729409892	0.996684314	-0.258055998	-0.673414612	2.234862336	-0.37389145	-0.604591013	-1.143215495	0.593293303	-0.769906266	1.114721996	-1.580586895	5.556696676	0.183028799	2.024985433	-0.231800487	-1.487305144	0.490962655	-0.003681561	-0.910854848	0.536451285	-2.850750516	1.097350023	2.364431802	0.520494087	0.449824327	0.781038842	0.122015591	0.321132333	-0.929743342	0.587330815
-1.264465686	-2.913586376	1.148238469	-2.268272243	2.121032605	-1.497812174	-1.719086306	-0.623500969	2.496779398	-1.584428443	-0.483958221	-0.419166718	-0.78167829	-0.815689517	1.142908763	0.958019498	0.743680918	1.543325899	-1.210674065	1.689357423	-0.398199278	-0.289477921	1.957276064	-0.149220631	0.940672321	-1.282548869	0.899443126	-1.534309922	-0.568466281	0.075914132	-1.977643132	-1.537801434	0.372618568	-1.331675749	-0.877281781	0.74550658	-0.487086494	0.286074148	-0.23791511	1.753452495	-0.906773283	-0.954385061	0.740540831	-0.656102744	0.423480914	1.537610555	0.548579763	0.745367216	-0.585144603	-1.552353136
-1.452504326	0.382172354	0.677130648	1.048143958	1.723099157	-2.82908607	-0.134733785	3.234952539	-0.453430367	-0.822950816	-0.999415259	1.857218716	0.639533445	-1.548924467	1.198886453	0.724151183	-0.240982871	0.80145205	1.487068916	-0.041035406	0.414666992	-0.27101909	-0.60820821	0.320017407	-1.200432118	0.768801715	-0.39927698	0.243752262	1.684301029	-0.149521675	-0.895393525	-2.638905299	0.094783921	0.009763327	1.870894557	-0.412316847	2.046968807	-0.597343244	-1.018395425	-1.693874291	-0.898595603	-1.320195419	0.322854026	-0.291761309	0.907959956	0.410563196	1.099628836	0.059650275	-1.225576905	0.899828448
-3.420384248	-2.958187921	-4.282847125	0.555738683	1.538869152	0.155749748	-3.471862025	2.607763741	-0.719270877	0.927380463	-0.152371786	-3.015466741	1.402387072	1.775425229	-0.170660028	-0.324760965	-0.677521569	0.552248041	-2.211479392	1.196871369	1.563699809	0.088742874	-0.563374282	-1.518548653	-1.578316125	-0.439426194	0.197712793	0.563339889	-0.095598008	0.291953795	-0.552038229	-0.905938893	-1.072005936	1.423045136	1.042097245	0.472245791	0.198418731	0.268462426	-0.753143964	-0.744856426	0.49473667	-0.785809757	-0.299994629	-0.766553475	1.148055942	0.533498041	-0.168741549	-0.213950758	-0.170901877	0.070451429
3.412324624	3.928719013	-4.214993142	2.208626499	-1.064623489	-1.349568677	-0.063160239	3.293205978	1.620001527	3.380974426	1.932013207	-1.067058343	-1.043119284	-0.348609187	0.46061762	-0.032417543	0.554961059	-2.71850858	1.349028611	0.14740291	-1.164995075	-2.760178876	-0.138032315	-0.442712081	-0.294980127	0.954583308	0.410714637	-0.427478018	-1.458877735	0.792247182	-1.320582219	0.590158032	-2.075141492	0.555521099	0.050965774	0.732424526	-1.60786885	-0.17008386	-0.904100133	0.683401479	2.08221415	-1.075754751	1.287727185	-1.680958704	-1.393087755	-0.181762484	-0.441702566	0.257266613	0.74013752	0.105220908
-1.859416307	-4.690735102	-2.728464493	-6.568865751	-0.849495563	-0.39912871	2.425039971	1.045207907	-0.233078352	0.9700757	2.272892405	1.165932615	0.10699662	2.662129789	-1.239868199	1.579399414	-0.080031257	0.276589627	1.327171127	-0.489037163	-1.475742453	-0.250185362	0.956838176	1.485016549	0.008637307	-0.005078086	-0.406336499	-2.015139035	-0.680620978	-0.563328366	1.470905004	0.455166045	-1.019996406	0.755227842	0.459390971	0.525154364	1.872874007	1.012893756	-0.602630909	0.564644841	-0.91417677	-0.790241338	0.455442534	0.783833178	-0.446917586	-0.711670405	1.026528194	0.391707371	0.957167225	0.635788348
-2.739941313	-1.437011407	-2.540643578	4.504922784	2.267821016	2.212275721	-1.329604929	-0.20487373	0.992299363	-0.378003544	0.721695892	-0.290616232	0.903273993	1.078821714	1.194674373	1.657211534	0.077731045	0.45515088	-0.525484742	1.304933656	0.5441449	-1.538870042	2.019374397	-1.065409834	1.400223934	-0.30207682	1.28762587	-0.103267601	0.840986756	1.606302298	-0.243165702	-1.199090994	-0.31952061	-1.112256985	0.674750058	-1.152782078	-1.886948796	-0.03096345	0.437570514	1.409677931	0.034097667	0.786628449	1.660721684	2.35205549	-1.858451997	1.000271752	0.44394979	-0.418622736	0.579402685	0.359599023
-5.271370219	-2.054378955	-1.656878414	-0.046722732	-0.517352681	-1.220936307	0.703518658	1.220800001	-0.543779612	0.690715926	0.403951861	-1.104793979	-0.405836585	0.737966959	0.199162203	0.502597417	-1.118907047	2.184486543	0.008000676	-1.463250919	2.016556793	0.009956776	-0.969785762	1.603372513	-2.236524051	-0.390553129	-0.213314777	0.152611672	-1.000101542	0.140481486	-1.035421272	-1.580048085	0.129168263	-1.5670756	1.001907354	1.362041242	0.867459875	1.283954177	1.763875517	0.675718028	-0.768587754	-0.43855316	-0.95980779	1.905865026	0.272528969	-0.174615382	-0.285047373	-1.164399321	-0.27135399	-0.515521253
-0.548688593	-3.408477382	3.131405919	2.665849881	-0.551619816	5.144282895	0.755916724	1.591671705	-1.688265643	-1.779991863	1.672770094	0.607903853	-1.348806969	-0.768946719	-2.543165697	0.892150157	0.863748095	0.37435412	-1.065375541	0.869085819	-0.97065226	-0.66352453	-0.499996216	-0.954845625	-0.577457197	-0.425382031	0.045223026	-1.487190554	0.04237276	0.883384804	0.01095848	1.587873229	-0.916870102	-1.119475645	2.12840466	-1.096924345	-1.117472095	-0.036370478	-0.335792999	-1.403421657	0.764225457	-0.379700247	2.444018254	1.792951808	0.596091938	1.68663471	0.888998039	0.939358702	0.079836973	-0.320532247
4.931073435	-2.972002004	2.332851375	-3.635927191	-2.23268726	0.735545391	-1.891098684	-0.940397658	3.345543513	-0.735944171	-0.648381975	3.679520487	0.453708432	-2.360319481	0.200605325	1.466139848	0.893054874	0.994328049	0.271622138	0.167743104	-0.146163907	2.516387151	0.973210586	-1.365282514	-1.014827871	0.225370176	0.693809393	0.476461694	1.722781161	1.914787692	0.846850582	-0.180276637	-1.176019865	1.196009018	0.475186616	0.212385881	0.000828091	-0.927898289	0.112413984	1.950724308	0.515189079	0.142228009	-0.740904441	-1.494446058	0.545013894	-0.253361256	0.959536609	0.532702474	0.206504456	-0.644509032
4.410224183	0.612800811	-1.461793358	-0.577592228	-1.141633672	-4.032563352	-0.942370903	1.723440444	6.209166918	-1.609807724	5.844580279	0.256000701	1.930222993	-2.424939566	-0.594610723	-4.205781752	0.471282478	0.445145165	-2.749429001	-2.478429229	1.194576108	-1.41243054	-3.699116817	0.372754842	0.006254957	3.027074532	-1.178925185	-1.561998474	-0.75871177	0.570373847	2.211056129	-0.014330947	-0.033072615	-0.316750266	2.05377881	-1.006088646	-0.062514408	0.784750671	-0.810431006	0.376902158	1.042545844	-1.027264475	0.414139995	2.309911247	0.280471114	0.326331748	-0.939457032	0.580038666	1.488049711	0.327035046
1.048094135	4.469570232	0.410624791	-4.032293814	-0.456188055	4.461896214	1.881066005	1.148166386	-0.783361331	-2.697277755	-1.992923795	-0.065233949	0.542641126	-0.394614128	-0.460078493	2.755990483	1.023518299	1.170816744	-1.653795608	-0.580703024	1.427409992	1.844972775	-1.04902207	0.367025132	-1.207660929	0.60520204	0.38884166	0.566007099	-1.827699344	1.130779617	0.661670129	-0.39610507	-1.322379227	-0.60941532	0.494371797	-0.008676202	-0.914008724	0.255782661	0.95595473	1.091020935	-1.158600605	-2.002786498	0.052509844	-0.360960858	-0.538765246	0.008812925	-0.039460134	1.364583793	-1.489939462	-1.504912284
1.885478881	-1.500174914	0.40232629	-1.123789978	-0.116942262	3.48157545	-0.979354979	-1.594941854	0.265845205	-0.230041527	-1.400034585	2.172088129	-0.166107039	-1.02452393	3.335790425	-2.367540995	-1.248240269	0.0954378	-0.328994934	-0.999429293	-0.563578971	-1.100507129	-1.57215815	-0.706135732	0.379834212	1.930113588	-2.175806404	0.028291774	1.896617362	-0.537052703	0.193734006	0.741768917	0.820506722	1.356217506	0.182622104	1.060900565	1.038594996	-1.955070772	0.599506447	-0.925696887	0.767780941	-0.771381565	0.745901829	0.929508044	-1.902363622	0.644381518	-1.210203205	-0.007631799	-0.829276958	0.24396209
0.816988082	-5.25281037	-1.744325244	-1.497161494	0.040982287	0.450578467	-0.777553161	0.989108091	-1.638782394	0.388773629	1.935797758	-1.564529139	-1.405849804	1.82312683	2.069947744	-0.314539635	0.054240805	1.734157273	-0.701291162	-1.779678693	0.709184843	1.561902351	-1.87870071	1.600428113	-0.698235661	-0.737896525	-0.346386779	0.217617031	-0.621273002	1.255335749	-0.683203744	-0.050832951	-0.204915632	-1.848567453	0.061127958	0.169732748	0.127761069	-0.215284064	0.737594041	1.323104241	1.397249427	0.767919515	-1.173851528	-0.27729043	-0.084520983	0.236204271	0.38148933	-0.330948848	-0.13945146	0.758327034
0.835384402	-4.338413268	-2.89215017	0.680262927	0.457440294	-3.550107399	3.012963351	-0.291461868	-2.32975442	0.326835879	0.897443637	0.916819105	0.705607171	-1.344287099	-0.25234064	2.344031108	2.246167814	-1.826896613	0.607762812	-0.527608991	1.014732672	-1.435343014	2.843484843	-3.136405916	0.301312678	1.12320376	-0.30797854	0.760498875	1.027883941	0.269509483	-1.086024088	0.583198754	-0.665370203	-1.093139495	-1.691804448	-1.046084178	0.073810271	0.521883143	1.279324787	-0.652655158	1.742944603	1.173913743	0.948314993	1.496529525	0.765016752	-0.321333332	-0.490660118	1.209013633	-0.810243484	0.065086075
7.415358983	-4.293284208	-5.60905228	-2.157356466	-1.55133857	-1.201578038	1.804241705	0.913768595	-0.798702699	-1.100332578	1.229980807	1.084622339	0.76562852	-0.741231187	0.619148228	1.939884226	-0.640608016	0.403975331	0.991292375	-0.628289876	-0.969004754	0.897533659	0.648246797	-1.767980048	-1.105781015	1.243661396	-0.974478007	0.942229421	1.213996171	0.284849716	-0.225772248	0.243962212	-0.330150975	-1.526838569	-1.351349127	-0.859194407	0.606632871	1.211296493	0.629783694	-1.11554336	0.340028901	-0.807006767	-0.838053173	-1.038835692	-0.632547746	0.026441502	-0.613303414	-0.874152321	0.470380067	-0.204762113
-0.711300765	2.873226153	-3.689125225	-0.165600631	-1.931306637	0.424017117	-2.314125822	2.703203925	-0.563664152	0.156955214	1.343864409	-1.482458462	-0.918023288	0.162719123	1.527581607	0.01713462	-0.253951003	-0.399055682	1.401389081	-1.002071891	-0.629401975	2.529993256	0.10841822	0.420305979	-0.693453197	-0.088820185	-0.934633885	-0.174647636	-0.661026428	-0.103448523	0.866338936	-0.086882534	0.424752149	0.819997878	-0.56623883	0.19900277	-0.448614345	-0.68968853	-1.461215425	-0.329232436	0.646762054	-0.794418579	0.001525888	1.475196498	-0.050729011	0.728933883	0.070331858	0.410076755	-0.831545837	-1.319394322
-0.846218185	-0.227141339	-3.846316935	1.543618742	0.48929439	-0.254164744	-0.909158737	1.151748739	-2.027344926	0.526756711	-0.600922609	1.323315835	0.847154946	-0.702358244	1.035056326	1.200390248	-1.644082238	1.075616264	-0.641381495	-0.965663811	1.061180357	1.314300957	-0.354789504	-1.121286318	0.855665976	0.369185918	0.860317088	-1.469115839	-0.61847049	-1.189863499	-2.042418254	1.884436165	1.129119648	-0.759353838	-0.379052833	1.899564359	-0.062633657	0.153573132	-1.190392854	0.363935716	-0.630110353	0.332607617	0.684578734	0.843280303	-0.07557346	0.842035075	-0.288480713	0.317515606	-0.090171481	-0.313773352
-1.025873663	0.047157428	0.876851942	5.45795424	-1.281162719	0.342678964	0.949947074	-1.488629404	-0.384267226	1.17562179	-0.071378826	0.065190702	0.94862743	-2.667778167	0.176961279	-2.76846396	2.521575027	2.004302375	3.518409049	2.100490613	0.985719031	1.618101834	0.900326095	0.697748321	-2.587711186	-0.117189639	1.639221695	-0.733048566	1.726407902	0.321250917	-0.288241869	2.134737672	-1.027834902	-0.748348572	0.481888415	-0.674011377	-0.841616544	-0.662803453	-0.465743003	-0.590719307	-0.249095775	-1.489771058	-2.009184074	0.532785281	-1.203275047	-0.837921232	-1.577218879	-0.63110579	-1.31747031	0.227096387
1.479073581	3.858306513	-4.686981482	-0.899420935	2.060515344	0.053428174	2.693756348	-3.136449772	0.676491628	3.355749472	-2.530320255	-0.986854738	-3.549263889	-1.898226139	-3.441042741	0.601525542	0.119950038	-0.693801971	-3.346059754	-0.249086052	-1.513723092	-1.934079738	1.24175305	-0.642619469	-0.499507245	1.813457112	-0.378833059	-0.015028391	-0.587412933	-0.057582887	-2.189053122	-1.470219548	-0.234773575	0.823153595	2.389892828	0.060363504	0.958984738	0.441639712	1.615760047	-1.498940911	0.804357163	1.789073553	-1.137460193	0.393318266	-0.226920275	0.698514232	0.451906152	0.600214457	-0.230675779	-0.543953628
0.039787919	1.035846989	-5.583622699	-2.198165657	-3.044236474	-0.015554461	-1.422242286	-0.009386735	0.665770514	0.453991662	-3.10553527	-1.426354854	-1.867211331	0.542385232	-0.023828795	-1.079712965	0.333007376	-1.654008714	-2.104339528	2.355907991	1.010223163	2.195219428	-0.891599025	-0.395702159	-1.205447545	-2.015738489	-1.231827218	-0.135011788	1.838998804	-1.786801505	0.851907543	1.059897126	0.718342069	-1.607192271	0.089478309	-0.941749822	-0.276528891	-0.751494609	-0.206838266	-1.590069456	-0.294818653	1.288747493	0.956686404	-0.062716815	-0.830771706	0.306937657	-0.694469132	1.050660151	1.315268696	0.503728427
3.033691088	-4.82192609	-4.381705883	1.342005089	0.456389156	3.104330685	0.793182851	-2.271955173	1.058022388	1.761304519	-1.374066031	0.523330737	2.809700766	1.267010451	-1.048552481	-0.962675446	0.165381824	-1.47745605	0.177588165	-3.33455363	-0.574106367	1.692910199	2.245482718	4.399510109	1.877931264	0.500718495	-0.769853601	0.794361923	1.179106227	-0.321539598	0.267187098	1.256076202	1.673598595	0.048608967	-0.414926517	0.175580347	0.684107962	-0.575191528	-0.153335043	-0.125857925	0.326334416	0.348259731	0.290771204	-1.698933416	-0.094440735	0.701672415	-0.962960171	1.424208502	-0.413584577	0.459005146
1.360178601	-4.258989858	-1.378853594	2.469008778	-4.208802532	0.292723157	0.444338794	-4.862198022	-1.097462834	-1.73129648	-2.924504378	-3.858154003	2.108276479	-1.325238874	-1.634807814	-2.322284444	-1.698521492	1.558284911	-2.248548889	-1.73361897	-0.188469856	1.355143629	0.577666185	-1.980674638	1.053872706	-0.389984866	-1.786635511	2.996369841	-2.681660292	2.727302384	1.369843101	-1.156478406	1.555132794	1.428188853	-0.756282936	-1.528207642	-0.382778255	2.04657897	-1.828816976	-0.733963884	-1.337866735	-1.006530779	0.382958601	1.246133949	0.054783607	-0.62142141	-2.433094026	0.728546006	0.580057177	-0.360417063
1.347742198	-3.285194372	-1.568970023	4.28509521	5.157867915	-0.277293569	1.315225345	0.781553708	-2.560469231	0.460701904	0.378354486	2.124110671	-0.723642818	1.077406973	0.944180296	-3.205508761	2.2062491	-2.905364413	-2.174543643	3.210929508	4.330879723	2.462353304	-0.748214292	1.706691085	5.483143437	-0.662497025	2.017962619	0.274761965	-1.618284432	0.429876341	-1.100832568	-2.335112241	-0.060910966	1.374140714	-0.42113233	-0.982769714	0.439180962	-0.828124164	-1.726747142	0.039255533	0.427209601	0.017818146	-0.122252289	0.309200374	-0.71781331	-1.186082876	0.364870122	-0.22362599	0.31086017	0.213470801
-1.96803006	-3.950937061	4.584156843	-2.769594873	0.612715575	-0.580114527	1.830341396	1.109360643	0.968446159	-1.195444187	-4.693232029	-0.091478636	0.827641737	2.617033331	-0.535455743	-0.865097895	1.861305732	-1.312073104	2.452574962	-1.831861006	1.321053063	-1.379235357	-0.943690668	1.120054687	-0.72957717	-0.749624256	1.793375488	-1.970634871	-0.098255506	0.093742626	1.10803246	-1.537001039	-0.073852088	-1.527820225	-2.164099316	-1.407757236	0.133534928	0.731497155	-2.358804729	-0.185951746	-0.73847771	0.265760409	-0.630010867	-0.590073983	-2.450858223	0.942463378	-0.778680646	-0.130266011	-0.711635756	-0.085050984
-2.922222661	-5.091665239	-1.817452876	-3.341987255	-4.216189566	-2.041034454	0.14543638	0.483937069	-3.212360351	-2.312012283	0.718424642	-1.10163847	-0.895138363	0.456798919	0.218483127	0.330413572	0.126127658	1.267869523	1.284459679	3.298717451	0.91830795	-0.308489894	-0.686759864	-0.537283598	1.570701473	1.67577994	0.812070674	-1.202798639	1.346681924	-0.46312671	-0.240986563	-0.573091111	0.531334862	0.929675094	-0.319456814	-0.803091957	-0.201013742	-0.695975337	0.069563361	0.482384514	-0.265585533	0.169957549	1.585680271	-0.087665031	0.645853879	-1.61255053	-1.805676013	0.771584992	-0.776122128	0.072868173
7.020364757	5.435845491	-0.41846328	-0.83904244	0.834669194	-5.175437445	-4.84406478	-0.365539543	-4.84034842	-2.094433178	1.894779266	2.971221637	-1.369973375	0.398270672	-0.425246476	-1.022092583	-1.507438058	0.921640571	1.752351233	-0.354864557	-0.736564055	0.186225943	1.298680077	-0.890851294	-0.537576845	-1.430334926	-0.023173325	-0.285909819	-1.569996124	2.900698091	1.707894705	-0.250456399	-0.2442077	-0.227646811	0.975679275	1.639326141	2.158408256	-0.912816266	-0.33327386	-0.95942955	-0.007876499	1.044005546	0.590660179	-1.560135867	-1.870906267	0.905528394	-1.249341348	0.415034992	0.098852636	0.628282362
0.194359342	-2.511560802	2.004095478	0.564013423	-1.198168841	-2.588921153	-3.310662448	-0.105121627	-0.084358088	2.437616188	-3.224083798	-1.305841387	0.640032608	-1.348786815	2.72198251	-0.868250009	-2.612918212	-3.030766284	0.136138893	-0.52618632	2.477686229	2.277718777	1.538393916	-0.839510453	-1.588471186	1.679579501	1.187407504	-1.736549032	-1.462710668	2.027209065	-0.578056243	-0.188289481	-0.527025613	-1.469070779	2.581319084	-0.477000349	0.317426643	-0.048673685	0.400147572	0.480228447	0.191621905	-0.675449597	-0.014862733	0.90560564	-0.187425045	0.521407954	1.06110764	0.792923338	-1.726037575	0.309566459
0.507932076	-0.783980429	0.518291493	3.358795131	1.114044313	-4.684243016	2.135874857	-2.82478141	0.38075407	-0.08755048	-3.275805106	2.338857701	-1.838301457	1.655942335	-0.906111115	-1.719127661	0.344245867	1.353856922	3.138327127	0.76001105	-0.761600321	-0.107662209	-2.627593665	0.713944947	0.873589765	0.883440169	-0.039944952	-0.670829345	-0.776290054	0.538732153	1.135069773	-1.54655169	0.94215447	-0.876747426	1.558607433	-1.007548832	-0.008552583	0.788307393	0.970761107	1.114446352	0.5549064	0.18710261	0.701971015	-0.927098951	0.701538601	1.114290968	0.266284936	-0.690168177	0.187012586	-0.02893017
-0.833488083	1.486342882	2.54064613	0.418706657	3.045345134	-2.837274427	-1.413949167	-1.203036089	0.051769614	-2.969967961	0.377858297	-0.733573507	-0.204005914	0.020242095	1.333640924	0.543449661	0.057558912	0.515274893	-1.150714736	-2.397124639	0.480270646	0.613550914	2.184070396	1.05665364	0.02501113	-0.91211936	-4.637331398	0.143508684	3.608527858	0.297725794	0.235978029	0.025573901	-1.082393845	-0.391550505	0.306155697	1.238083288	-4.015528758	-0.720490844	-0.898807366	0.565478644	-1.097537081	0.916796571	0.309437778	-0.554876974	-0.414581602	0.519754111	-0.532853769	-1.150786866	0.44215936	1.117854835
-2.953852148	-1.895625913	-1.057280246	2.959579137	-0.710653019	-1.716920412	-1.719058829	-0.701122947	1.174118414	-2.173766578	1.235928621	-1.056472441	-2.045132764	-1.78457225	-0.440802099	2.21083093	0.608073711	-0.062741621	1.7954254	0.372327471	1.665382004	-1.201389998	1.709036412	2.041131981	-0.852181675	-0.923666925	0.410413637	-1.702510395	-1.056346057	-0.877345794	-0.384443767	0.667890873	0.029046849	3.789372179	1.062680422	-0.871413872	0.274916059	-0.097666997	1.755790443	1.767875476	0.524686198	-1.290717896	-1.291658238	0.886140256	1.725626776	-0.064452797	-0.603867687	-0.757691962	-0.378360158	0.947894122
3.236302258	0.412753739	4.775082295	1.425929567	-4.337597993	-3.075517384	2.162847157	3.634015355	-1.406468521	0.964414696	-2.590257196	-0.82723572	2.572649072	1.785060343	1.946293587	-0.36348566	0.71893526	1.051254014	-3.72045461	0.651211933	-0.018146033	-1.448227213	1.326194294	-1.336793817	-0.154677411	-1.194794245	1.135097631	-1.284326241	1.842724339	0.995207008	0.38087598	0.153697539	2.288799235	1.517275736	0.165621489	1.894645475	-0.387961417	1.11213547	0.254208041	-1.664914565	-0.847540852	-0.630821557	-0.592128452	-0.442742655	0.537827731	1.355262818	-0.820329598	0.225748812	0.838750394	-0.459815062
-0.449786058	1.713303028	1.56122448	1.401588995	-0.945551637	-4.307190883	-1.374923366	0.988367104	2.821523213	-3.421034719	0.188957101	-0.333289059	-2.070793836	-4.288168896	1.226483268	2.484987427	-2.482076638	0.103075414	1.070737088	0.578371193	1.216860936	0.438123783	1.259123966	1.000110471	2.59719833	-1.978743316	-1.508935804	0.781076285	-0.182453207	-2.015741083	0.511489672	1.006582947	2.484046898	-0.051480545	-0.369343585	-0.755692809	0.762848218	-0.360407061	-0.628178996	-1.367078539	1.043170181	-1.13303371	0.573070091	-0.840553211	-0.68081858	-0.222645251	1.435459641	1.309438619	1.923035966	-0.970307121
4.312692461	7.355444368	0.798019911	2.685810659	-0.241315028	2.154203762	1.536101607	0.223473012	0.465302479	-3.369784834	-1.605993349	-2.170586514	2.343609846	4.731225541	-0.20018442	0.744044861	-0.542316486	3.634720088	2.21672193	0.546805509	2.485177633	-0.911281282	-0.266542981	-0.349733589	2.615753117	2.815964085	-0.761897378	-2.026362313	-0.980776345	-0.950000554	-1.050511808	-0.204062566	-1.474456625	0.570915363	-1.012277401	-1.35770541	-0.079961779	-1.463304177	0.734168826	-1.626760913	-0.207897539	-0.460591779	-1.300315051	-0.913066771	1.127667579	1.363038539	-0.841840405	1.469364294	0.70476304	1.750985494
-0.401320388	8.682762266	2.116720182	-1.057631344	-2.409755201	-0.283644119	-7.673744527	-2.067222015	-3.943569888	2.556411122	1.301900463	2.342882564	4.336414182	-0.443547409	-2.248224323	3.327835568	3.266245563	-0.780596771	-2.83769765	-0.79187535	2.476019888	-1.737906244	-0.696644111	0.90114317	2.379884546	3.28164012	1.00451915	1.617452304	1.216019234	-0.860728825	-0.26126047	-1.293502997	0.014328383	-1.975975548	-0.927447904	0.147434673	-1.511158898	1.322397535	1.149308603	0.827640912	-0.162128428	-0.938563504	-0.212457891	-0.084429772	-0.595778029	-0.57011219	0.387510105	0.672934483	0.338072705	1.038509194
5.829021168	1.525648036	3.645162196	-1.509864605	2.302209357	-1.318827403	2.830913639	4.804384605	0.90704248	1.165807872	0.391675073	0.448458814	3.154951513	1.026286958	0.240732272	1.404756979	-3.252649171	-1.768071094	-1.562874172	2.486460425	0.300060487	0.935989647	1.224362255	0.668516937	-1.354885157	-0.765318817	-0.765211252	-1.572482643	-1.347155984	0.77441715	-0.142406858	0.804093425	1.473596603	-1.228337326	0.487250846	-0.954004865	-0.670333403	-1.683930877	0.474194171	0.75297201	0.298298129	0.535579468	-0.949969177	-0.090431028	1.310350634	-1.400372038	-1.594579088	-0.489618367	-0.340918805	-0.150474843
0.148432672	-2.75755113	1.649420442	0.585565553	-4.664519732	2.105699609	1.177068374	1.575788458	-0.278762227	0.386896731	1.119007552	1.051054362	0.419456797	-2.247103055	0.066982978	-2.453662353	-1.173143277	0.630269574	-1.599681162	-0.617877017	-0.15294867	-0.361649108	1.558789018	1.072127791	-0.441177181	-0.687102663	1.764998315	2.798948171	-1.151245335	1.105605944	-1.60051093	-0.818766837	-0.335631382	0.34997218	-0.661071333	-0.571471798	0.371263004	-1.647562973	0.249469037	0.972755207	0.162266356	0.867135707	0.361371256	-1.203193993	0.424822259	0.563421727	2.020983536	0.071580768	1.584040912	1.918399848
0.024499046	3.487652424	-4.184938406	-3.832293957	2.412945706	0.73628996	-0.981508096	1.860955656	-1.702951978	4.432013372	-1.565656969	-4.579597399	-0.464793592	-3.527544824	1.067267948	-0.367770449	2.81643502	1.34911848	0.583280727	0.51199255	-1.7486023	-1.028693171	-0.922671241	-0.224321078	1.925042045	-1.892686016	-0.909890945	-1.092551229	1.714691098	2.205181675	2.860316767	0.452794839	0.153491146	-0.639650873	-0.109271855	0.099956911	0.296414857	-0.382214093	-1.529775172	0.788544646	0.905192853	0.134434839	0.178150015	-0.252561292	0.723085446	0.030017246	0.507712735	0.138607627	0.450414776	0.327108613
1.720835684	-2.088319069	1.779709975	-3.071694391	1.13209765	0.614867027	1.898605229	2.200338483	1.187520138	-1.541868691	-0.662899465	-1.615181052	3.609341273	-0.702177891	-1.936211096	-0.454894258	-0.200137995	-2.769783274	3.885327108	-1.750416988	2.367892421	-0.947305745	-3.066536894	-1.55052953	0.96455898	-4.769277339	0.861013647	1.839907927	0.835208172	-0.328164235	-0.37028038	-1.636938965	0.980799453	0.815826645	1.959011775	1.423863924	-1.053681399	-0.440816209	2.425649288	0.125677856	1.320457733	0.542844396	0.07337542	0.151457125	-0.969796105	0.35444205	-0.016160523	1.164496884	0.471477644	0.184756283
0.253167396	2.687879151	-0.667325885	-1.546662441	-0.647222558	2.581651276	1.615852649	-4.450216767	2.051865947	1.448139038	1.837893647	-1.217409757	2.082823187	-0.532869993	1.623903513	0.47335712	2.871913053	-0.92474207	-0.306120526	2.07003569	1.936519667	-0.873128976	-0.920323311	-2.135510907	-1.597771495	-1.950099332	-2.061426232	0.478510438	-2.189821846	-0.699150647	-1.101975182	-0.643531338	-0.403590574	-0.333754954	0.871237552	1.62025219	1.757294912	-1.721719571	-2.128503365	0.012795592	-0.262980198	-0.40508028	0.34286792	-0.172449974	-0.937569412	1.288112165	1.044183143	-0.063251202	-0.10305689	0.307431913
2.374923132	-1.073781758	1.586036576	2.008793646	-0.308369636	4.430031344	0.449011448	1.804645359	1.987230988	1.395800586	-1.550304753	1.418596649	-1.972854606	-0.869550233	1.143122598	-0.154557529	-1.812884457	-2.825189512	-1.019272035	-0.669440666	-0.347802775	-0.944767489	-2.125586747	-0.95475309	1.251720404	1.338095317	-0.743790425	-3.329737123	1.529511198	1.936882827	1.091753914	-0.854086723	1.271929678	0.35540187	-2.97513932	0.771670177	-0.309578599	-0.66562103	1.651178707	0.264185662	-0.042951999	-0.408367255	-0.275983714	-0.46505577	0.465945969	-0.532724846	0.434748482	-0.659063688	-0.843987277	0.210010469
-0.345474155	-0.607844317	-0.781173913	0.543895439	2.473451563	4.046221598	-2.709601543	2.517332522	2.891675221	1.070850171	0.336903689	4.294543504	0.430802659	0.938779513	3.183024147	0.200442248	-1.427865359	0.061343595	0.588043667	1.75042139	-1.139990808	-2.306233927	0.925513542	1.461516158	-0.804483077	-0.076634751	-0.808843565	1.5259918	0.93853009	-0.770438385	0.288647134	0.308101897	0.69409047	0.208763892	-0.515916431	-0.457600959	-0.333423307	2.840560724	0.283175741	0.011073171	-0.143433345	0.035224049	0.074156192	0.317984013	-1.117001739	1.305670459	-0.950673888	0.332044986	-0.440374581	-2.023872419
1.358832854	-1.165390992	4.434848263	3.155221689	-2.775902974	-3.63380849	-0.386900846	3.912806043	0.406753536	3.050033884	-2.308470963	-0.304101135	-0.736060383	1.056556013	-1.610084826	1.215124164	0.954521765	-0.383456106	-2.135444114	0.05735239	-1.643769597	-0.134446774	-0.455123368	1.6968974	1.252135218	-1.913871754	-2.21929943	1.793592652	-0.149240705	-1.99728067	1.241453813	-1.11028855	-4.026729373	-0.038795328	-1.132942511	-0.899615517	2.388764557	-0.609379106	1.922042697	0.424338983	-0.524824665	0.142769818	-0.508729099	-0.862134902	-0.062954157	0.789102107	-0.549753671	-0.232563076	0.862802565	-0.525362401
6.825011178	-2.815763381	4.739756173	-4.145791472	3.922427763	0.341541026	-1.535440646	-0.790652549	0.613009232	3.613240132	2.890560428	-2.301563113	-6.354918548	1.324473356	-1.181029529	-0.732386404	0.011292223	0.75757952	1.350932747	0.918689219	2.629951877	0.337262093	-0.526662955	-0.35190338	-0.377864739	1.000542555	-0.608049733	3.011634382	-0.251604713	-1.79777183	1.501604259	-0.72751209	1.73995626	-0.285023165	-1.028596743	0.223968397	-1.056022557	-0.541325234	1.419786789	-1.126019227	0.099467629	-1.767794281	0.258345773	0.366683108	0.624601673	-0.706762257	-0.234003602	0.096871476	-0.628689486	1.96921278
3.72616854	3.445779982	-0.688196362	-2.16339504	2.03465213	0.487148633	-0.894998706	-1.547806915	0.90995212	-0.716022515	-1.618394108	0.527775636	-0.382337068	-2.978629716	-1.780896931	-2.767637201	-3.038921493	-1.762648144	-1.350815453	1.12140746	0.76709712	0.06679516	1.923215513	1.074585463	-0.550698431	-1.526741992	0.648537124	-1.213180289	-0.991003611	1.414654527	-0.333315842	0.385095838	-0.862314063	-0.715440263	-1.391848363	0.628424864	0.696311255	-0.592695035	0.045597607	0.0677205	-1.604759122	0.842541241	0.046281493	0.457325726	0.275946627	-2.075633427	-0.452299586	0.618810232	1.721241867	-0.521524973
6.479125959	3.905247872	-1.541731574	-0.486237002	-2.527422694	-0.246504478	0.574665734	0.143232789	1.694914304	0.71912405	-1.266695955	1.629366795	-1.501427967	1.508804615	2.135447164	-1.27767139	3.196507398	-0.290146541	0.122427491	-1.21342218	1.667738646	-0.792925514	-0.752533885	-0.007133167	-1.062429977	0.515016876	0.517200381	-0.339740514	-1.595540079	-0.11377212	0.127022386	1.141028952	0.196116325	1.614849084	-0.964558189	-0.118724207	-0.88908128	0.802039961	1.665613934	1.188198133	-0.802736074	3.728236849	-0.127200426	1.769436004	-1.524714022	0.264685386	0.305382871	-0.98383591	0.510419332	-0.618442285
4.38866068	4.299877097	-1.857244732	-3.006349265	0.891596775	1.939768477	2.526035476	0.494841269	2.636959049	-2.56987426	-0.910847635	1.09791561	0.900398174	0.212760038	-2.447405099	-3.513317193	-0.239767	-0.603631256	1.495690571	2.792957075	0.330256303	-1.25076488	2.531795162	1.506399585	3.400961227	-0.667931401	-0.664165801	2.099260038	1.239848534	-0.011763404	-0.012754576	2.264914179	-1.94204033	-1.982280984	1.910241055	0.634998372	0.20899359	1.837333065	-0.874082173	-0.150781581	1.964544321	-0.067904267	-0.909372366	-0.188197037	0.320317694	-1.030958775	-0.632975221	-1.276797514	-1.594373745	-0.368326374
4.802595178	2.86636119	1.848862932	-3.006149964	4.692684928	-0.913139401	1.303896193	0.575777229	-3.265996861	0.882013641	0.088659935	0.780705804	1.332738212	0.376691967	0.410311573	-0.780390972	-2.221041588	2.552192686	-0.882266228	-3.099465883	-1.834717392	-2.979663274	0.923039809	1.485362006	-0.929390795	-1.453789786	2.693861106	-1.093226701	1.063157246	-1.082380266	-0.414955437	-1.594230475	2.32918364	1.32470333	-1.11693183	-2.224158617	0.826532494	0.903037705	-2.997269277	1.358588632	1.549019149	-0.312375623	0.346265952	0.840572407	0.127447024	-0.202721476	0.1592733	0.688362847	-0.754717562	1.664822932
0.42100483	-2.434030527	-4.527011963	2.552409506	2.576900636	0.32147482	1.007422285	0.532508451	0.290184494	-2.965280099	-0.082666038	1.657336527	-0.125519813	1.106424739	-0.687255786	1.583897456	0.074425733	-1.215599272	-0.404668077	-0.093274649	-0.29788548	-0.513808627	1.723135708	-1.100800537	-0.298009848	1.970834396	2.322429874	0.948096562	0.544837799	0.29301135	1.025199763	-0.085613898	0.795326263	-0.571159813	0.99765433	2.468155788	0.673159283	-0.129886563	0.84861627	-1.481629566	0.074449845	-1.837588794	0.973403812	-0.217658873	0.924128891	0.897167031	-0.003931352	-1.443776739	1.011824885	0.309836565
0.54885201	-0.908706937	2.598695242	2.508517853	-1.539665363	1.220099649	-1.171382594	-1.766747429	2.505386426	0.493186066	2.173367845	-3.797575587	-2.21344577	2.850169116	-1.580629705	3.80938337	0.15403276	-0.05121397	-1.44511136	0.380307358	0.469890595	1.570979156	0.217165356	-2.209001399	-0.677929538	-1.462646848	2.391801445	-1.075290797	1.993096584	2.608429709	-1.009110199	1.216605379	-0.034995503	-0.283366357	0.151978302	-0.150588528	3.99909331	1.566990487	-1.104891152	0.608690353	1.040034235	-0.634117096	-1.359642156	0.142686515	-0.779260785	0.13474607	-0.429143753	-0.889492178	1.054049582	0.714686274
-7.102631686	-1.545226046	-0.212647801	0.073092062	-0.358644531	0.492035324	-1.932990029	-2.151200177	-1.290608458	0.792504164	0.549522255	1.592685243	-0.762177579	2.983731561	2.511015155	2.61087922	-1.939358998	1.024382904	-0.838974355	2.705521092	-1.034963176	-4.162707631	-1.966629049	-0.134224967	0.365890511	-1.747280511	-1.368097252	0.784496505	-1.476883168	2.171523397	1.840845205	1.627280082	-0.96976749	0.931189225	0.950706662	-0.46773407	-2.172731031	-0.999470426	-1.339423589	0.066584824	0.065128675	-1.210489209	-2.152527881	-1.180260879	0.299063402	-1.68074122	0.843514433	0.757734463	0.210832339	0.19583517
-2.900097485	-1.929189344	1.551864335	-1.530781877	-4.039849106	-0.11728168	-1.915137833	0.425125108	-0.014327588	-1.169416838	-1.020664936	0.429171237	-1.42813088	-0.849774435	-0.543093653	-0.478856405	-0.394846023	0.418180704	-1.343880537	2.103888523	-0.627504657	-1.814020572	-2.306616307	1.553036519	-0.384477151	-0.543229261	3.713283676	-0.774786258	-1.894170098	0.520182677	0.086977594	0.325076838	-2.323286541	-0.81410631	-1.308967312	2.657423355	-1.320836177	0.244853938	-0.738221546	-2.31058401	0.23913326	2.135906131	-1.004632798	-0.104709802	0.505371816	1.986491971	-1.058587813	-0.466321926	-0.136467292	1.735614307
-2.574901813	6.030207119	-1.378261782	0.951872243	-2.93613991	0.043537849	0.961423673	0.674228397	1.562223728	-2.96420468	-0.995463653	-0.419781606	-0.818118197	3.551001658	-0.205245683	0.378313067	-0.398527205	-2.616056619	-1.038321456	2.014297062	-4.226746687	2.394136664	0.685371459	0.555501497	-1.561848089	1.091219039	0.756505836	1.790679626	-0.31317758	-1.136234088	-0.508834045	-2.048033826	1.699722276	0.52314525	2.362993982	-0.981268977	-2.897538786	-1.568878807	-0.859532074	1.821839176	-1.139682257	0.925987237	1.15830982	0.098282673	-0.351803311	1.145158027	-0.65562342	-0.290902194	-0.446795292	1.542719014
-2.619422474	-2.261836974	1.398372587	-0.336834351	3.075511363	2.757238387	-3.987320441	1.154290915	0.3017892	0.662988022	0.122126669	0.246664421	0.343360862	0.423154544	-2.308093077	1.214367398	0.409588217	0.949765658	2.64479653	-0.496972459	-3.790409243	2.838721388	-1.080216773	-2.077979055	3.115065469	-0.16689667	-0.965241129	-0.770912001	-2.8000219	-0.136332424	-2.762994157	-0.505121397	-0.686816428	-0.475012259	-0.336106648	-0.011208001	-0.075817147	1.281154158	-0.271775664	3.92733E-05	1.001991702	1.466647475	0.689986768	0.592746937	0.61856387	-0.385866165	-1.673186106	-0.870597012	1.796869945	0.244513847
-3.895687196	-1.39254154	-0.626378133	-1.256917472	-1.022904413	0.559941817	1.225569848	-3.068694261	0.132853471	0.698719623	-0.813481545	0.234154925	2.180764449	-2.502711128	0.958843851	0.650098055	-2.912769027	-2.413331347	0.772944111	-0.619595004	-3.271004464	-0.559005854	-1.027547207	-0.124539974	0.397305637	-1.148513758	1.125044151	-2.213367878	-2.370931773	-2.76087452	-0.13690469	-0.085359489	1.403921808	-2.146229994	-0.581070592	-1.854902522	-0.462789696	-0.577273927	0.438158708	-0.229319717	-0.441654675	-0.177876339	-1.668797669	0.877387026	-0.086673504	-0.084137517	1.492975096	-0.956860388	-0.335906468	0.887069976
-1.886869767	-2.257595985	1.411120175	0.238823979	0.937074382	-2.086223162	-0.260059576	-0.874199531	3.641313184	-3.557656325	1.50361566	-1.286879259	3.189323981	-0.554727625	1.146631272	2.241033852	2.08081754	2.720092841	-1.50842147	0.068995515	-3.216849883	-0.018313066	-1.380794608	0.725606544	-1.323425313	0.477338097	1.452700349	1.633608878	-0.19390388	-0.347686671	-0.567995449	0.224498193	0.716504231	0.268684337	-1.401095517	0.629975837	0.109701554	-3.603859564	0.710741719	-1.222854451	1.184143474	1.061622453	-1.010742459	0.740262899	-0.703483689	-2.45829173	-1.458440768	-0.806236094	-0.254754594	0.166532372
6.363977492	0.5065609	8.058426477	-0.926987963	5.877563488	-0.257429709	0.969065654	-3.391530346	-5.3397259	-4.228642754	3.480558951	-3.645678842	0.000187326	-0.864914815	2.625279193	-0.968869452	-1.51291975	-5.890471088	1.329593999	0.492615578	-1.718487348	-0.926781099	-1.539381202	-0.88622487	-0.26743332	1.949347483	-0.817022179	1.37574734	0.898383497	1.56901651	-0.255068499	0.680805679	-2.099729535	0.478417487	-0.605947285	-0.395848862	0.22376523	1.178255237	-0.27130163	0.407669975	-1.012197587	0.487814877	-1.228023825	0.711624659	1.041090119	1.569902314	0.264119039	0.173746418	-0.242448481	-0.146071809
6.113585632	-0.53670325	3.024897034	0.938633448	1.72278054	2.503940767	-0.589360974	-0.430768802	1.206148067	0.278470741	-1.682237208	1.331028394	-3.435061329	2.078004276	2.068231783	1.056688408	-2.642348956	-0.144093869	-1.236673745	-3.934993466	1.56419808	-0.411758671	-1.188063817	-2.215739421	1.781438416	-0.434480578	2.300380201	0.596546286	-2.174178192	-3.147963862	0.930751323	0.709361801	-2.397369215	0.173685756	1.99782119	1.21458498	-0.380558695	-0.155930152	-1.652777248	-1.545442633	-0.142617706	-0.11698532	1.392806347	-0.814751761	0.178189602	-1.909336557	-0.802339272	0.233174974	-0.051007241	-0.513676001
1.423411936	0.596198036	1.075817088	4.895202029	0.057347319	-0.262741552	2.661800574	-3.91829718	0.005075496	3.390687772	2.764464665	1.52419047	0.887160324	-2.049533097	1.059818421	0.450329823	-2.212440386	3.957524494	-0.067482951	3.646051007	-0.985934742	1.978025878	-2.183430146	1.576540748	-2.786496312	0.795202992	0.021008513	0.565881437	0.430764203	-0.669281571	-0.687435457	-1.662457485	-1.106498355	0.097064022	-0.021714394	-0.709520597	-0.769102585	1.868372114	-0.118757156	-0.014735732	1.009717941	0.439003825	2.266666431	-1.778803653	-1.032381683	-0.077477381	0.331313293	0.747268401	0.679931513	0.465841794
1.616835943	0.657807444	0.61559996	-4.053527248	1.240117678	-1.345506225	0.094802017	0.062326891	0.754347074	-1.814055262	-3.102879053	0.996603698	0.499787178	2.383837471	0.579898746	-1.396642866	2.901316487	-0.828479952	-0.053963239	-0.004492827	-2.104845112	-0.023977861	-0.889092571	-1.271653406	-0.018907477	0.469422805	0.648512082	0.9947924	-0.110482428	0.100382236	-1.506726044	2.921409268	0.260332048	1.625625329	0.793296653	-2.511648745	0.868143866	0.028770651	0.91553228	-1.176236073	-0.13930628	-2.497699792	0.70798938	0.003526671	-0.867593565	0.682949083	1.609772005	-1.068582861	1.748974317	-0.157485903
0.3506687	-1.670547442	-0.458460405	-4.136800874	2.455348952	-0.409375083	-2.25044817	0.000115818	1.203794639	-3.66115129	0.120084831	-1.054179219	-2.441692889	-2.320830322	0.951206887	-0.711280504	1.223041523	-0.186321089	0.971972231	0.884131571	-0.010314125	-0.351752753	1.73506012	1.491491619	-0.398681387	-1.597415942	0.587939803	-0.145920771	0.317529026	-1.289997244	-2.446354853	-1.428923125	-1.296780232	0.322937199	-1.41055652	-0.784774531	-0.264424559	0.111201897	0.696076923	1.033054888	0.096787704	-0.505573667	-0.662307061	-0.761039373	-0.05967562	1.689335536	-0.476608785	1.380930855	0.934076339	-0.568352852
-3.220300595	-2.369276535	0.685176743	-2.657218589	0.069773082	0.740994698	-2.523457709	5.113904189	-0.414260468	1.277110554	1.063877656	1.014765775	2.518026246	-2.319086634	-0.573285623	0.842905568	-0.489231634	-0.750122958	1.520199718	0.437910272	0.636029749	-0.111375356	-1.821899247	2.140587674	-0.467867286	0.458642139	0.133698635	1.539800568	1.786991729	-0.68854204	-1.165137338	-2.236889088	-0.971511344	1.545052575	1.021362249	-1.618920774	0.509902894	0.311307678	-1.604071988	-2.398571689	-1.5715605	1.230636798	0.086704137	1.077263781	0.596353798	0.917568422	0.466465024	-0.540348497	0.191336024	-1.124676168
-0.144592642	-2.081892016	-5.825385744	5.024595966	7.595866245	-2.739985108	-2.312078259	3.242477259	-1.76561717	-0.331066789	-3.742536243	-0.856446453	3.415175087	1.046819942	-3.406500847	-2.627096636	-1.616861896	0.15470809	-1.461833788	2.369721467	-0.470413174	-0.795697548	-1.062673987	-2.007324459	-2.958488498	1.512036403	-0.66279817	1.091335474	0.095755844	-2.420607867	1.451029704	1.207861682	-0.436455474	-0.319716576	-2.603426693	2.254881734	-0.779910226	-0.160896755	-0.275567099	1.268251114	1.048132096	-0.236949547	-0.668428845	0.064282547	0.428387353	-0.275471397	1.792585162	0.278562894	0.10435797	-0.534873245
5.284217572	3.006952747	-2.537317533	1.731543465	-3.236130409	-2.391597902	-0.673823218	2.676842984	0.953906625	-0.287226395	2.454796716	-2.087110565	-0.589695149	0.414404126	-1.050088186	-0.233505333	1.199889418	-3.513061367	1.616030446	-1.642155508	-0.701777376	-2.63444307	1.739645198	-0.003496746	-1.711264923	2.043144053	-0.814249724	-0.357115869	-1.001634045	-0.205718331	-2.343106455	-1.314793299	0.211213434	0.253351805	-1.420908456	0.198634445	0.726336665	-2.013023296	-2.164491618	0.302311713	-0.982983063	-0.910099735	1.089046387	-1.230835149	-1.553617103	-2.127818569	0.091217585	-0.9758984	-0.341611614	-0.00987752
-1.073704569	-6.027242135	-4.511822024	-6.294649159	-0.390029133	-2.110510722	2.23577004	-0.889507922	-2.328662529	1.338649899	1.665303321	0.341985743	1.865577781	0.867822848	-0.374600909	1.708299306	-1.077556875	0.928505843	0.959270306	0.483211536	-0.100440228	-0.338397791	1.110365379	-1.437234363	1.253406576	1.056580302	-0.417491663	-2.032624131	-0.22277453	-1.087963292	1.479356619	-1.200544874	-1.732248321	1.106426137	0.042978733	0.918288791	0.141693591	0.46191553	0.32006597	0.263352788	-1.793853818	0.445233957	-0.124000164	0.135177559	-1.123782313	-0.864075801	0.018191895	0.891074008	0.560032439	0.761748592
-5.457190418	-1.543490784	-3.542160165	5.348372512	2.182123384	5.257502723	-0.261393878	0.377113712	0.504521623	0.120512087	1.49919954	-2.697720572	0.974703499	0.111048207	1.161317585	0.937904305	-0.306406543	-0.987508617	-0.407827246	-1.298928662	0.949351863	-2.170967649	0.934594514	0.901230591	-0.333289043	-1.889441536	1.38425145	0.434274071	1.275883214	0.982753458	2.682847194	-2.235395792	-0.564923439	0.596977727	0.166293665	-1.522298778	-0.729533277	0.084471335	0.111892248	-0.707572967	-1.381229184	-0.573952581	0.388492705	-1.000855287	-0.410194179	-1.003777531	-0.258612876	-3.09175163	0.538248744	-0.673122673
-3.751146567	-1.28181586	-2.127816849	-0.351991985	-2.261085826	0.742592789	1.036672978	0.081393105	-0.076405599	0.743773786	2.21019814	0.246104643	-1.340890069	4.140182208	0.697712548	-1.675327877	-1.623999954	-0.853295877	0.100864557	-1.198957392	-0.576552928	0.593980793	-1.294341131	1.457973725	0.15452815	-0.69925986	-1.329630961	1.049965452	0.677398344	-1.08383832	-1.807058914	0.387119939	-0.530962263	-1.850382408	-0.180046132	0.294439113	0.566802655	0.89321637	0.230446563	1.918360896	-0.034781228	-1.109033532	-0.030891189	-0.901465724	1.78835326	0.577809356	-0.832377674	-0.048864243	0.294362618	-0.865120709
0.067462323	-3.436862339	4.633199207	2.66857457	-0.515603535	4.782824963	0.471980998	4.303025938	-4.331408098	-3.53788943	1.008936264	4.301833737	-2.828046883	-1.813680126	-5.759566919	-1.277847115	1.597355201	0.208194773	-2.302369313	0.329605718	-0.644329684	-1.229676028	0.13867074	-0.9443994	-1.303240575	-0.099117481	-2.726459432	-2.032107002	-1.179390484	-0.467651167	-0.929763356	0.231704959	1.929781046	0.555462675	0.108073229	-0.814942208	-0.278763947	-0.892150292	-0.492972975	1.429567012	0.069823105	-1.195130189	-0.743949181	-0.461410183	0.002945891	-0.001216926	-1.252643742	0.388895422	0.074926677	-0.383484399
4.515711022	-3.776261002	0.108688605	-3.237893065	1.296849553	0.683864103	-1.374851216	-0.990191535	3.393383983	3.694419005	-0.549443556	4.298468409	2.605814721	-0.562584307	0.860066298	0.387313288	0.445501214	0.934463844	1.859266413	0.064310466	-1.944558363	2.449211935	1.687664625	-2.142417616	0.834837211	1.362021443	1.166282795	0.308176953	-0.453260187	1.527991218	0.573188911	-1.373852814	-1.326454137	1.579482215	-0.737510449	-0.513368548	-1.3633414	-1.908916569	-0.237430373	-0.117151039	0.698603236	-0.304881755	-0.551763248	0.422704439	1.798996774	0.376175767	-0.912708048	-0.80894623	0.385228523	-0.699401611
5.191729985	-1.541467331	-1.193456267	-2.106728363	1.429159671	-2.630770108	0.083929123	-0.837326856	7.066005896	-1.479396381	5.457575392	-0.063878347	1.23154929	0.402348562	-1.037129528	-2.974505092	1.795929725	0.52176186	-3.116039977	-0.705652151	-0.34079529	0.189823474	-0.565748275	-1.859919054	1.194026807	-1.287714486	1.098578724	-1.670178804	-0.180516074	-1.298356432	0.75025355	0.308088125	-0.662744464	-0.979196696	0.367312603	-0.655785051	-1.210992657	0.558274243	0.263916401	-0.303395079	-2.003540965	0.293043055	-0.854371185	-1.593725133	0.817889119	0.227220365	0.812025643	1.699368796	-2.520637137	-0.131345168
2.475314402	2.484574173	-0.635818678	-3.013446392	2.95033894	1.739802225	3.804948633	1.625039313	-3.295942937	-4.277502206	-1.30660218	0.254280441	-0.750641225	-2.9519464	1.13415931	2.590174232	1.439068615	0.743121954	-2.773373942	-1.704959991	0.916042517	0.79005342	-0.288754631	1.188525974	-1.642889746	1.492861079	1.075169127	0.872258241	-1.897674849	-1.429363247	3.331768129	1.486619548	-0.997944952	-0.180183819	0.644399008	-2.620426038	0.856160589	0.657545861	0.607973374	0.699338768	0.739687881	1.427773611	0.885097021	-1.499957686	0.514453331	-0.842893465	0.103225735	-1.167533665	0.014761855	0.4921347
1.265720711	-2.986952586	-0.610183046	1.379207576	-1.500167065	2.543432463	-3.03101379	-0.672519191	-1.598374817	-0.927030508	0.747214205	-1.792841699	0.582013664	0.910023197	0.380518381	-2.510330701	-1.066825365	-0.019666585	-1.644341812	0.215648568	-1.428029748	0.550458487	0.382798533	-1.36187278	0.344315988	-0.124572565	-1.725877777	-1.720659513	1.7824286	-1.864602049	0.792055953	-2.004293607	-1.209793859	0.655788534	1.853252312	-0.218565592	2.650379177	-1.848012937	2.515105243	1.882589979	0.247182943	1.151661466	0.363372177	-0.010575584	-1.73963352	-0.537697754	-0.576206064	0.155848165	-0.774074806	0.373008589
1.799617975	-6.369989238	-2.309257441	-1.963726195	-0.490248885	-0.235755044	0.937102122	1.019978972	-1.765924575	-1.585329812	0.194428027	-1.566355691	-0.628104934	-0.494132829	-0.579412059	0.759799993	0.503577167	1.574708268	-0.955619252	-0.626699063	2.785130194	0.436500753	-2.035779277	0.206017979	-0.792792656	-0.275975268	-2.454501724	0.073363378	-0.213316489	2.033870772	-3.317435643	-0.117822712	1.330339207	0.464993061	0.124508839	-0.033583776	-1.770817027	1.568024021	-0.175048483	-0.331131552	1.371741573	1.702503308	-0.493207404	-2.458455001	-1.090050923	-0.932006517	0.708532052	-0.50348929	-1.593703398	-0.841407059
-0.081318104	7.205566055	-3.239913511	1.314380857	-5.150958958	-0.075463547	2.614441374	0.668580432	0.656410051	1.123497078	1.674459118	1.33420389	-3.34560164	3.081799493	0.024437011	1.591225092	-1.670052617	-2.11627949	0.798000231	-0.912019694	0.053541874	1.433808931	0.702665105	-0.747488907	-0.113999099	-0.829718327	-0.537506617	-0.863460061	1.518368212	0.440155129	0.344983333	-2.277925174	-0.708808331	-0.947506687	-0.501273482	-1.972954331	-1.873187169	0.963325312	-1.204220569	-1.246458056	1.567836844	0.559636506	-1.241719976	0.874151927	1.840861047	-1.007143819	0.033301109	0.848976868	-0.59924194	-0.335582197
-0.458913462	-2.232558203	-2.812160344	-1.390625121	0.441071768	-2.28663267	1.957224245	-0.538984814	-0.278748768	-1.819527561	-0.614392383	2.1066308	-1.910347961	-1.135021435	1.70541688	0.948101801	-0.078471204	-0.715223695	-0.62113311	-1.108532087	-1.079216533	-0.39670973	-0.285338432	0.735969324	0.840558931	-0.357733426	-0.979122611	-0.019044211	-0.390127002	2.409678444	-0.56942513	0.575157865	-0.938426758	-0.788986749	-0.729495822	-0.221882129	-1.652762513	1.511295478	1.723975302	-0.136511431	-1.282746178	-1.335425038	0.666296474	-0.277614771	-1.332312528	-0.355901076	0.81390772	-0.963852544	1.195181615	1.043074614
2.540908411	1.873368194	-2.6985254	2.539736878	-0.728147965	-0.269945259	-1.610208948	4.374211429	-1.279055162	-1.95432395	0.226788274	-0.407771354	-1.576850854	0.136158369	0.702785271	-1.212798939	0.075899492	1.223253116	1.512539101	-0.854778227	0.650744331	3.926285649	0.900772571	1.00043203	-1.387114442	-1.139991568	1.57463014	-0.479584888	-1.421538201	-1.368700236	1.11564479	0.840922545	-1.091554164	0.649019646	-2.454903134	1.050460468	-1.000111665	0.86096454	0.655943743	-0.655731615	1.557167771	-1.449055717	0.668709144	1.688372061	-0.379634676	0.208742996	1.071454474	-0.121458206	-0.135122618	0.25891524
-0.857160136	1.05895457	-2.892338596	-1.184693297	-1.565943964	1.894030308	-1.251657986	-1.069294887	-0.55389462	-3.442891332	-2.820106906	1.666184668	-0.698439211	-1.306739258	1.411012461	1.211323452	0.609918194	-0.338578458	1.846254198	-0.630613657	0.840946507	1.890950288	-2.509933549	1.04851193	1.277913199	0.737169057	-1.273587714	0.00500899	0.569059686	0.066417613	0.258312316	0.150156181	0.201211664	0.819994969	0.862871815	3.077563131	0.628745782	-0.264682476	-1.66991791	1.671505841	-0.636525426	0.473882906	0.04370596	0.489033442	1.195131525	0.219738619	-0.291479494	-1.534293047	-0.529473358	1.391950477
[truncated: 18 more columns]
